# Supplementary material for: RNA sequencing from neural ensembles activated during fear conditioning in the mouse temporal association cortex
Source: Sci Rep. 2016 Aug 25;6:31753. doi: 10.1038/srep31753 (PMC4997356; doi:10.1038/srep31753)
Supplement: Supplementary Information [file srep31753-s2.xls]

## Sheet: all_genes
	Bulk-tissue (read counts)			Activated (Arc-dVenus sorted, read counts)					Bulk-tissue ( counts per million)			Activated (Arc-dVenus sorted, counts per million)					fold-change sorted / tissue
Gene	T_FC1	T_S1	T_S2	FC39	FC40	FC23	S30	S33	T_FC1	T_S1	T_S2	FC39	FC40	FC23	S30	S33	FC (log10)	PValue	RefSeq_ID
Comt	79206	169835	94217	339754	315638	279212	508000	272368	10720.4	17248.5	13250.2	19959.1	23696.8	12640	21033.7	26641.1	0.904354	0.00152211	NM_001111062
Lars2	63726	61319	97993	273289	90978	541703	449269	177950	8625.17	6227.57	13781.3	16054.6	6830.26	24523	18601.9	17405.8	1.11101	0.00293114	NM_153168
Snap25	38301	61082	47178	190471	213266	204799	281487	99929	5183.95	6203.5	6634.89	11189.4	16011.2	9271.27	11654.9	9774.36	1.251	1.64621e-06	NM_011428
Malat1	200429	272819	197687	71699	36716	95807	42587	57969	27127.6	27707.6	27801.7	4212.02	2756.49	4337.19	1763.31	5670.12	-2.57711	5.79965e-17	NR_002847
Calm1	43147	55483	39601	91245	78733	114010	139256	47038	5839.85	5634.87	5569.29	5360.26	5910.96	5161.24	5765.88	4600.93	0.223065	0.318077	NM_009790
Mtap1b	18881	23382	19014	104259	89005	109419	134352	73015	2555.5	2374.68	2674.04	6124.78	6682.14	4953.41	5562.83	7141.82	1.57022	7.9955e-11	NM_008634
Camk2a	47417	58720	48168	68207	43356	95337	78193	30777	6417.78	5963.62	6774.11	4006.88	3254.99	4315.92	3237.57	3010.39	-0.53707	0.0160802	NM_177407
Ubc	12884	17431	13539	89892	21093	140607	131498	36808	1743.82	1770.3	1904.06	5280.78	1583.58	6365.29	5444.66	3600.3	1.6105	1.4918e-05	NM_019639
Ywhaz	20058	27969	18413	72132	50770	83396	103239	43033	2714.8	2840.54	2589.51	4237.45	3811.61	3775.34	4274.6	4209.19	0.888358	7.02811e-05	NM_011740
Camk2n1	29374	46121	27212	53894	43755	93092	81289	31069	3975.7	4684.06	3826.96	3166.05	3284.95	4214.28	3365.76	3038.95	0.0216977	0.934537	NM_025451
Calm2	15188	23027	14836	47023	45458	65574	100611	31490	2055.66	2338.63	2086.46	2762.4	3412.8	2968.54	4165.78	3080.13	0.912572	0.000194944	NM_007589
Nptxr	9001	10307	9646	56509	44387	79622	78279	39413	1218.27	1046.78	1356.57	3319.67	3332.4	3604.5	3241.13	3855.11	1.82885	2.80552e-14	NM_030689
Npcd	9037	10345	9677	56053	44353	79193	76454	39154	1223.14	1050.64	1360.93	3292.88	3329.84	3585.07	3165.57	3829.77	1.81097	5.16458e-14	NM_001013362
Gapdh	13100	16538	15140	54369	42727	57449	84584	32098	1773.06	1679.6	2129.22	3193.95	3207.77	2600.72	3502.19	3139.6	1.05586	8.74149e-06	NM_008084
Arf3	21144	28556	17960	41804	23145	63380	69922	26202	2861.79	2900.15	2525.81	2455.81	1737.63	2869.22	2895.11	2562.9	0.168471	0.499496	NM_007478
Cdr1	14928	19622	15122	46243	61263	59193	54542	15699	2020.47	1992.82	2126.68	2716.58	4599.38	2679.67	2258.3	1535.57	0.732075	0.0177088	NM_001166658
Gm12070	11818	14887	13630	49446	38532	50850	76334	29312	1599.54	1511.93	1916.86	2904.74	2892.83	2301.99	3160.6	2867.1	1.05933	9.14057e-06	NR_002890
Vsnl1	7248	10698	8262	45119	52638	48332	73847	30079	981	1086.49	1161.93	2650.55	3951.85	2187.99	3057.62	2942.12	1.76421	3.22561e-11	NM_012038
Slc1a2	42985	69021	46281	20141	11180	30218	34254	12420	5817.92	7009.79	6508.73	1183.2	839.349	1367.97	1418.28	1214.84	-2.11052	1.51975e-18	NM_001077514
Mef2c	15388	21591	14579	38846	32815	53070	68127	21409	2082.73	2192.79	2050.32	2282.04	2463.62	2402.48	2820.79	2094.08	0.503159	0.0276718	NM_001170537
Rtn1	10627	13632	9859	44082	31498	47667	54821	20251	1438.34	1384.47	1386.52	2589.63	2364.74	2157.89	2269.86	1980.81	1.00065	9.80514e-06	NM_153457
Ndrg4	10320	14660	10720	39510	27797	51984	54686	19810	1396.79	1488.87	1507.61	2321.05	2086.89	2353.32	2264.27	1937.68	0.888121	8.32484e-05	NM_001195006
Mtap1a	10545	13515	13849	32989	41088	55092	39867	21699	1427.24	1372.59	1947.66	1937.97	3084.72	2494.02	1650.69	2122.45	0.814212	0.00242985	NM_032393
Ywhae	11128	14031	10389	42183	28333	46702	53633	21644	1506.15	1424.99	1461.06	2478.07	2127.13	2114.2	2220.67	2117.07	0.900445	5.31587e-05	NM_009536
Spnb2	13285	17410	14623	34816	23935	42359	43019	27248	1798.09	1768.16	2056.51	2045.29	1796.94	1917.6	1781.2	2665.21	0.427831	0.0733654	NM_175836
Atp1a1	7597	10222	8243	26134	27768	57034	43883	20158	1028.24	1038.15	1159.26	1535.26	2084.71	2581.93	1816.97	1971.71	1.20085	1.9218e-06	NM_144900
Bsn	6917	7214	6485	38819	30188	48653	41299	18299	936.2	732.655	912.019	2280.45	2266.39	2202.53	1709.98	1789.88	1.55545	1.4912e-10	NM_007567
Atp1b1	8006	11904	10298	28982	32715	41329	40392	21909	1083.59	1208.97	1448.26	1702.57	2456.11	1870.97	1672.42	2142.99	0.962721	9.94878e-05	NM_009721
Cyfip2	8880	11681	8694	26396	35509	43914	41111	14400	1201.89	1186.33	1222.68	1550.65	2665.87	1987.99	1702.19	1408.51	0.935823	0.000380073	NM_133769
Rtn3	9361	13207	8362	28438	21104	36366	53166	17349	1266.99	1341.31	1175.99	1670.61	1584.4	1646.29	2201.33	1696.96	0.79105	0.000865651	NM_001003934
Arhgap32	7711	10682	7998	29157	23924	40534	42769	19040	1043.67	1084.87	1124.8	1712.85	1796.12	1834.98	1770.84	1862.36	1.03371	4.08296e-06	NM_177379
Kif1b	10678	14818	10026	29961	25620	31370	42085	16803	1445.24	1504.92	1410.01	1760.08	1923.45	1420.12	1742.52	1643.55	0.530561	0.0188911	NM_207682
Rab6b	10685	13494	10769	29376	29558	35886	32881	17976	1446.19	1370.45	1514.5	1725.72	2219.09	1624.56	1361.43	1758.29	0.570407	0.0160565	NM_173781
Ppp3r1	7754	12214	7163	25715	23884	41795	47486	14607	1049.49	1240.46	1007.37	1510.65	1793.11	1892.06	1966.15	1428.76	0.954061	7.94117e-05	NM_024459
Pclo	6028	6950	6357	30627	30991	39838	34939	21665	815.876	705.844	894.018	1799.21	2326.68	1803.47	1446.64	2119.12	1.54068	1.0735e-09	NM_001110796
Ttc3	9080	13722	9173	26650	22116	35518	43695	16991	1228.96	1393.61	1290.05	1565.58	1660.38	1607.9	1809.18	1661.94	0.656788	0.003435	NM_009441
Prkcb	9103	12383	9330	25806	23741	40439	27312	23448	1232.07	1257.62	1312.13	1515.99	1782.38	1830.68	1130.85	2293.52	0.736576	0.00480792	NM_008855
Sv2b	6308	8876	6490	25256	21461	33920	50347	17296	853.773	901.449	912.722	1483.68	1611.2	1535.56	2084.61	1691.77	1.2289	4.09759e-07	NM_153579
Kif1a	10248	11911	10726	29465	23878	32215	33502	13757	1387.04	1209.68	1508.45	1730.94	1792.66	1458.38	1387.15	1345.61	0.475825	0.0394467	NM_008440
Hspa8	8347	12593	8181	25212	16382	35515	43578	14458	1129.75	1278.95	1150.54	1481.1	1229.89	1607.77	1804.34	1414.18	0.654872	0.00589635	NM_031165
Cplx2	8841	11360	9898	23666	32679	33127	27694	14807	1196.61	1153.72	1392.01	1390.28	2453.41	1499.66	1146.67	1448.32	0.649736	0.0177049	NM_009946
Atp2b2	7755	12188	8339	24311	26076	40906	30909	10863	1049.62	1237.82	1172.76	1428.17	1957.68	1851.82	1279.78	1062.54	0.69805	0.00763563	NM_009723
Meg3	25398	31171	25980	18817	8783	23971	11080	13677	3437.56	3165.73	3653.7	1105.42	659.392	1085.17	458.766	1337.79	-1.57971	1.32079e-07	NR_027651
Gpm6a	9747	15202	9119	26165	17813	26945	38984	13580	1319.23	1543.92	1282.45	1537.08	1337.33	1219.8	1614.13	1328.3	0.334027	0.147193	NM_153581
Fkbp1a	6620	8954	6439	25190	19188	32928	38765	16370	896.002	909.37	905.55	1479.81	1440.56	1490.65	1605.06	1601.2	1.06102	2.64369e-06	NM_008019
Chn1	8525	13284	8043	22816	20997	28653	38864	11450	1153.84	1349.13	1131.13	1340.34	1576.37	1297.12	1609.16	1119.96	0.505363	0.0336065	NM_175752
Ubb	6609	9582	6542	22365	11952	32530	41487	17861	894.513	973.15	920.035	1313.85	897.308	1472.64	1717.76	1747.04	0.932384	0.000589987	NM_011664
Syt1	7919	11170	7140	25369	16180	28747	39315	12340	1071.82	1134.43	1004.13	1490.32	1214.73	1301.38	1627.83	1207.01	0.662937	0.00457251	NM_009306
Spna2	7827	9768	8109	23902	19053	27899	31602	19146	1059.37	992.04	1140.41	1404.14	1430.42	1262.99	1308.48	1872.73	0.757755	0.00152279	NM_001177667
Syp	7515	10042	8384	23243	15743	28774	41153	12406	1017.14	1019.87	1179.09	1365.43	1181.92	1302.6	1703.93	1213.47	0.644714	0.00744778	NM_009305
2900097C17Rik	8556	12775	7533	22092	19638	29212	34072	13314	1158.04	1297.43	1059.4	1297.81	1474.34	1322.43	1410.75	1302.28	0.524561	0.0193355	NR_024329
Ywhag	6894	8820	6524	23133	17688	36067	34537	11864	933.087	895.761	917.504	1358.97	1327.94	1632.76	1430	1160.45	0.901234	0.000105842	NM_018871
Enc1	4230	6969	4663	20740	17068	40433	35507	15652	572.521	707.773	655.782	1218.39	1281.4	1830.41	1470.16	1530.97	1.49201	3.36302e-09	NM_007930
Gm20594	24068	30756	22569	10620	5355	22945	20593	6610	3257.55	3123.59	3173.99	623.881	402.032	1038.72	852.65	646.544	-1.8486	6.07341e-11	NM_001190732
Actb	8360	11762	7299	23554	13530	30862	34167	12897	1131.51	1194.55	1026.5	1383.7	1015.78	1397.13	1414.68	1261.49	0.520299	0.0257837	NM_007393
Lingo1	3156	3626	3229	26108	17616	32073	38243	14384	427.157	368.257	454.111	1533.74	1322.54	1451.95	1583.45	1406.94	2.11573	4.0776e-18	NM_181074
Hsp90ab1	7803	8922	7389	24645	19213	26246	27703	15869	1056.12	906.12	1039.15	1447.79	1442.43	1188.16	1147.04	1552.19	0.742071	0.00136306	NM_008302
Hpcal4	10784	15251	9872	20731	15650	24568	26589	12737	1459.59	1548.89	1388.35	1217.86	1174.94	1112.2	1100.91	1245.85	-0.0186706	0.921084	NM_174998
Ywhah	6389	9331	6062	21490	18130	31297	28701	12787	864.737	947.658	852.53	1262.45	1361.13	1416.82	1188.36	1250.73	0.850686	0.000150215	NM_011738
Gria2	8068	11393	8202	21299	18843	22220	29397	14173	1091.98	1157.08	1153.49	1251.23	1414.66	1005.9	1217.18	1386.3	0.451691	0.0496347	NM_013540
Chgb	3102	3726	3901	27987	16521	26235	31983	18187	419.849	378.413	548.618	1644.12	1240.33	1187.66	1324.25	1778.93	1.97906	1.70428e-13	NM_007694
Stxbp1	6591	8177	6608	23734	16234	33910	25891	10106	892.077	830.458	929.317	1394.27	1218.78	1535.11	1072.01	988.499	0.793427	0.000988224	NM_001113569
Rtn4	5790	8612	6039	23363	19521	26330	26533	14024	783.663	874.637	849.296	1372.48	1465.56	1191.96	1098.6	1371.73	0.940709	4.14902e-05	NM_194054
Arpp21	4889	7106	5249	27552	15069	22336	32221	15293	661.715	721.687	738.194	1618.57	1131.32	1011.15	1334.11	1495.86	1.20255	1.44208e-06	NM_001177620
Atp6v1a	4733	6861	4704	22317	15745	30061	32202	12298	640.601	696.805	661.548	1311.03	1182.07	1360.87	1333.32	1202.9	1.24638	5.22943e-08	NM_007508
Gnao1	5566	7216	5626	22209	17078	25355	30027	13596	753.345	732.859	791.213	1304.69	1282.15	1147.82	1243.26	1329.87	1.03832	4.13384e-06	NM_010308
Camk4	8616	10429	7138	21276	18605	23388	25353	11664	1166.16	1059.17	1003.85	1249.88	1396.79	1058.78	1049.74	1140.89	0.436579	0.0541042	NM_009793
Dclk1	6739	9550	6370	22532	14236	19815	35974	10697	912.108	969.9	895.846	1323.66	1068.78	897.027	1489.5	1046.31	0.639878	0.0102939	NM_019978
Rasgrp1	3433	4703	3055	20359	17567	29598	34440	11187	464.649	477.638	429.64	1196.01	1318.86	1339.9	1425.98	1094.23	1.78795	1.29683e-13	NM_011246
Snhg11	18031	23738	16295	14520	11352	19036	9707	11144	2440.45	2410.84	2291.65	852.989	852.262	861.762	401.917	1090.03	-1.25137	5.08546e-06	NM_175692
Arhgef9	5684	7345	5165	23406	18602	24291	24890	13456	769.316	745.96	726.381	1375	1396.56	1099.66	1030.57	1316.17	1.03844	7.56441e-06	NM_001033329
Ppp3ca	5280	7979	5629	18758	18535	25980	29633	10903	714.636	810.349	791.635	1101.95	1391.53	1176.12	1226.95	1066.46	0.933496	5.75869e-05	NM_008913
Dlgap1	5932	7341	5977	19073	16178	22924	34644	9272	802.883	745.554	840.576	1120.46	1214.58	1037.77	1434.43	906.922	0.829774	0.000736592	NM_001128180
Slc39a10	4008	5668	3922	22301	15832	26250	28572	14056	542.474	575.643	551.571	1310.09	1188.6	1188.34	1183.02	1374.86	1.47171	1.69845e-10	NM_172653
Ncdn	4740	5840	5115	19650	14919	29929	26770	13256	641.548	593.112	719.349	1154.36	1120.06	1354.89	1108.41	1296.61	1.19512	3.379e-07	NM_011986
Atp2b1	5275	8235	5825	17055	21852	24818	21494	15007	713.959	836.348	819.2	1001.91	1640.56	1123.51	889.956	1467.88	0.936718	0.000434034	NM_026482
Atp1a3	6628	9051	7520	20149	14179	24634	25698	11510	897.085	919.222	1057.58	1183.67	1064.5	1115.18	1064.02	1125.83	0.517652	0.0201111	NM_144921
Gas7	6118	7674	5895	20083	18659	21144	28560	11012	828.057	779.373	829.044	1179.79	1400.84	957.191	1182.52	1077.12	0.819362	0.000467812	NM_008088
Nrxn1	6810	9056	6691	19972	19134	20751	25264	10269	921.718	919.729	940.99	1173.27	1436.5	939.4	1046.05	1004.44	0.576174	0.0147892	NM_020252
Cnksr2	4869	5599	4456	24250	16076	24653	23225	11616	659.008	568.636	626.67	1424.59	1206.92	1116.04	961.628	1136.2	1.2217	2.17031e-07	NM_177751
Syn1	3681	4601	3761	18249	17218	29380	29377	8198	498.215	467.279	528.929	1072.05	1292.66	1330.04	1216.35	801.871	1.50426	5.75592e-09	NM_013680
Mapk1	5226	7423	4433	19207	13273	24848	28296	11587	707.327	753.882	623.436	1128.33	996.483	1124.87	1171.59	1133.36	0.985093	1.63836e-05	NM_011949
Atp2a2	6021	9259	5892	16322	12850	26731	25181	10689	814.929	940.346	828.622	958.849	964.726	1210.12	1042.62	1045.52	0.585669	0.0104211	NR_027838
Gabrb3	4809	6626	4883	16811	15773	24135	28625	11162	650.887	672.938	686.721	987.576	1184.17	1092.59	1185.21	1091.79	1.03347	6.65049e-06	NM_008071
Abr	5411	7419	5996	20427	12685	22606	23598	14551	732.367	753.475	843.248	1200	952.339	1023.38	977.072	1423.28	0.826557	0.000643769	NM_198895
Cck	4360	5227	4464	21308	12787	17931	36245	9706	590.116	530.855	627.795	1251.76	959.996	811.738	1500.72	949.373	1.21784	7.41553e-06	NM_031161
Gm4759	23891	28677	17352	10862	6151	11394	7393	5140	3233.59	2912.44	2440.3	638.097	461.792	515.808	306.106	502.759	-2.26018	1.28275e-19	NR_003967
Mkl2	5707	7943	6253	20114	16153	24638	22254	7251	772.429	806.693	879.392	1181.61	1212.7	1115.37	921.424	709.242	0.629181	0.0116726	NM_153588
Cacna1e	4017	5267	3867	21812	14300	19408	30397	11168	543.692	534.918	543.836	1281.36	1073.59	878.602	1258.58	1092.38	1.35269	2.34789e-08	NM_009782
Hsp90aa1	4317	6584	5008	19795	13261	15976	29923	11777	584.296	668.673	704.301	1162.87	995.582	723.235	1238.96	1151.94	0.999187	0.000103846	NM_010480
Cadm3	4445	5843	4085	20683	13611	22709	25196	9342	601.621	593.416	574.495	1215.04	1021.86	1028.04	1043.24	913.769	1.12925	8.67084e-07	NM_053199
Ppp1r9a	4808	6551	5055	17218	14867	20629	28878	7721	650.752	665.321	710.911	1011.49	1116.15	933.877	1195.69	755.214	0.876515	0.000360693	NM_181595
Smarca2	3949	4969	4791	21752	14795	23327	20153	11123	534.488	504.653	673.783	1277.84	1110.75	1056.02	834.432	1087.97	1.21084	7.94797e-07	NM_011416
Atp5b	7106	11459	8087	14409	13623	16260	26829	6770	961.781	1163.78	1137.32	846.468	1022.76	736.092	1110.85	662.194	-0.00452852	0.974064	NM_016774
Hsph1	2212	2900	2385	19566	17529	20811	19979	18012	299.389	294.525	335.415	1149.42	1316.01	942.116	827.228	1761.81	2.25575	2.75988e-14	NM_013559
Vamp2	6349	8231	5693	17060	10685	24477	23287	7190	859.323	835.942	800.636	1002.2	802.187	1108.08	964.195	703.276	0.445471	0.0643224	NM_009497
Prrc2c	4645	5856	5530	17524	13881	21050	24591	9789	628.69	594.737	777.712	1029.46	1042.13	952.936	1018.19	957.492	0.888733	0.000121845	NM_001081290
Usp9x	4804	6999	4468	17342	12755	17469	21875	16386	650.21	710.82	628.358	1018.77	957.594	790.823	905.731	1602.76	0.976509	0.000357416	NM_009481
Nefl	2185	3028	2837	18057	18168	26996	16179	14294	295.735	307.524	398.982	1060.77	1363.98	1222.11	669.889	1398.14	2.07472	2.19928e-12	NM_010910
Dync1h1	5289	6710	5416	15300	12106	23240	24253	8819	715.854	681.469	761.68	898.811	908.87	1052.08	1004.19	862.613	0.700617	0.00216169	NM_030238
Grin2b	3445	3884	3154	16541	13530	26055	23497	10920	466.273	394.46	443.563	971.714	1015.78	1179.51	972.89	1068.12	1.56714	3.5744e-11	NM_008171
Ywhab	5203	6795	4866	18768	13857	18448	21044	10342	704.214	690.102	684.331	1102.54	1040.33	835.143	871.324	1011.58	0.792542	0.000507422	NM_018753
Huwe1	4658	6039	4694	18342	12753	22202	17920	11773	630.45	613.322	660.141	1077.52	957.444	1005.09	741.975	1151.55	0.93934	8.09078e-05	NM_021523
Olfm1	3722	5047	3713	12790	11882	26285	23049	10596	503.764	512.574	522.178	751.359	892.053	1189.92	954.341	1036.43	1.22042	9.45229e-07	NM_001038613
Kalrn	5919	7193	5882	19597	14736	16256	20183	7309	801.123	730.523	827.216	1151.24	1106.32	735.911	835.674	714.915	0.510505	0.0412006	NM_001164268
Srrm2	5223	5802	5006	14196	15204	20672	23073	7870	706.921	589.252	704.02	833.956	1141.45	935.824	955.334	769.789	0.782612	0.0011903	NM_175229
Gnas	6238	7954	6310	13714	11717	16935	24313	9682	844.299	807.81	887.408	805.64	879.665	766.649	1006.68	947.026	0.366387	0.113366	NM_201616
Nsf	4456	6155	4367	16469	12329	18224	25838	7917	603.109	625.103	614.154	967.485	925.612	825.002	1069.82	774.386	0.878712	0.000185812	NM_008740
Tmod2	5453	7754	5082	15554	11979	20764	22840	6132	738.051	787.498	714.708	913.732	899.335	939.988	945.687	599.79	0.510031	0.0362453	NM_016711
Tuba1a	6609	7796	6116	14008	12812	16264	24767	5823	894.513	791.764	860.125	822.911	961.873	736.273	1025.47	569.565	0.264309	0.303703	NM_011653
Gnb1	6538	8844	5787	13926	7938	14468	29576	6311	884.903	898.199	813.856	818.094	595.953	654.968	1224.59	617.298	0.167023	0.561969	NM_001160016
Cadm2	4998	7272	4507	12663	10806	21727	20990	9867	676.468	738.546	633.843	743.898	811.271	983.584	869.088	965.121	0.66564	0.00440616	NM_178721
Mycbp2	5777	7594	4992	15091	11515	15274	22341	10194	781.904	771.248	702.051	886.533	864.5	691.456	925.026	997.106	0.523473	0.0249844	NM_207215
Gria3	4453	5947	4720	13762	15182	25063	16247	7017	602.703	603.979	663.798	808.46	1139.8	1134.61	672.705	686.354	0.813753	0.00212758	NM_016886
Pgm2l1	3618	5309	3575	15516	11867	17058	24685	10343	489.688	539.183	502.771	911.5	890.926	772.217	1022.08	1011.68	1.16013	9.79771e-07	NM_027629
Psd3	7405	9411	6330	14441	8400	16213	19485	9590	1002.25	955.783	890.22	848.348	630.638	733.964	806.774	938.027	0.0451045	0.855462	NM_027626
AI593442	3808	5936	4064	11207	17316	22570	17952	8414	515.404	602.862	571.541	658.364	1300.02	1021.75	743.3	822.999	0.996361	0.000275569	NM_178906
App	4647	5537	4732	15686	10366	18302	22347	9168	628.961	562.339	665.486	921.487	778.237	828.533	925.274	896.75	0.797648	0.000508044	NM_007471
Fzd3	3731	5819	3341	17288	9877	21201	18015	10990	504.982	590.979	469.862	1015.6	741.525	959.771	745.909	1074.96	1.10278	7.9947e-06	NM_021458
Aak1	5250	6873	4926	18533	11382	17252	17265	8367	710.576	698.023	692.769	1088.74	854.515	781	714.855	818.402	0.583625	0.0120253	NM_001040106
Aplp1	4475	5654	4429	13910	14442	19081	19029	8518	605.681	574.222	622.873	817.154	1084.25	863.799	787.893	833.171	0.850807	0.000269545	NM_007467
Scn2a1	5091	7025	4705	14663	10695	17209	18764	10551	689.055	713.461	661.688	861.39	802.937	779.053	776.921	1032.03	0.611761	0.00784784	NM_001099298
Aldoa	3996	5408	3853	11733	9966	18254	27604	7755	540.849	549.238	541.867	689.265	748.207	826.36	1142.94	758.54	0.927398	0.000327953	NM_001177307
Akap11	4475	6568	4417	13277	18652	15207	17500	8299	605.681	667.048	621.185	779.968	1400.32	688.422	724.585	811.75	0.784661	0.00469561	NM_001164503
Myo5a	5478	7498	5762	11510	12115	16789	22243	6863	741.435	761.499	810.34	676.164	909.545	760.04	920.968	671.291	0.339155	0.157169	NM_010864
Slc17a7	3795	4529	3671	15372	9182	22338	19516	9462	513.645	459.966	516.272	903.041	689.348	1011.24	808.057	925.507	1.11035	4.12879e-06	NM_182993
Nefm	1007	1710	1797	13576	24069	20562	13683	10979	136.295	173.668	252.721	797.533	1807	930.844	566.543	1073.89	2.76207	4.70831e-13	NM_008691
Akap5	4180	5445	3543	14839	10744	19037	20459	8997	565.753	552.995	498.27	871.729	806.616	861.807	847.102	880.024	0.970189	1.75044e-05	NM_001101471
Sorbs2	3421	4292	3584	16164	11432	18174	18743	10703	463.025	435.897	504.036	949.567	858.268	822.739	776.051	1046.89	1.23343	1.85926e-07	NM_172752
Synj1	3928	5373	3558	14470	10243	18897	19422	10435	531.646	545.683	500.38	850.052	769.003	855.469	804.165	1020.68	1.01612	1.27682e-05	NM_001045515
Gsk3b	5111	6939	4341	12886	15738	18196	15131	7684	691.762	704.726	610.497	756.999	1181.55	823.735	626.497	751.595	0.611948	0.0170464	NM_019827
Kif5c	5864	8679	6529	10140	10740	15947	21267	6347	793.679	881.441	918.207	595.683	806.316	721.922	880.557	620.819	0.0556672	0.82766	NM_008449
Tanc2	4223	5602	3874	16125	10717	20177	16555	7901	571.573	568.94	544.821	947.276	804.589	913.415	685.457	772.821	0.857284	0.000204999	NM_181071
Nrcam	4299	5749	3995	11833	10916	13048	29482	5414	581.86	583.87	561.837	695.139	819.529	590.684	1220.7	529.56	0.734872	0.0134231	NM_176930
Ppia	4108	6278	3993	11395	6224	17514	27010	7770	556.008	637.595	561.556	669.409	467.273	792.861	1118.35	760.007	0.69456	0.0169517	NM_008907
Tubb4a	3248	3513	3580	17967	20012	16261	13488	6145	439.609	356.781	503.474	1055.49	1502.42	736.137	558.469	601.061	1.33634	5.6365e-05	NM_009451
Mtpn	4022	5786	3681	16057	10246	16275	19942	8075	544.369	587.627	517.678	943.282	769.228	736.771	825.696	789.84	0.869602	0.000148369	NM_008098
Slc8a1	3313	4437	2954	14086	14010	16231	22186	6856	448.407	450.623	415.436	827.494	1051.81	734.779	918.608	670.606	1.2473	5.84153e-07	NM_011406
Rab6a	3474	4868	3438	12911	13434	14623	25366	5864	470.198	494.395	483.504	758.467	1008.57	661.985	1050.28	573.576	1.05706	0.000109141	NM_024287
Gm1821	3696	5259	3653	12750	6968	18182	23206	9978	500.245	534.105	513.74	749.009	523.129	823.101	960.841	975.978	0.954507	0.000375612	NR_002875
Cx3cl1	3265	4079	2858	16338	8548	22428	18359	7737	441.91	414.264	401.935	959.789	641.749	1015.32	760.152	756.779	1.2843	2.92431e-07	NM_009142
Ank2	4015	4852	3986	11895	11217	18538	19700	9319	543.421	492.77	560.572	698.781	842.127	839.217	815.676	911.52	0.93365	6.62477e-05	NM_001034168
Strbp	5496	8155	5383	10575	9125	17526	20168	6548	743.871	828.224	757.039	621.237	685.068	793.404	835.053	640.48	0.191035	0.42041	NM_009261
Rgs4	4138	6479	5016	11228	14674	19998	17273	3801	560.069	658.009	705.426	659.598	1101.66	905.312	715.186	371.787	0.531473	0.089901	NM_009062
Pcsk2	3822	5094	3602	11980	14208	22553	16528	4710	517.299	517.348	506.568	703.775	1066.68	1020.98	684.34	460.699	0.920646	0.00157119	NM_008792
Dlg2	6634	9334	6492	11664	9321	16689	15326	6985	897.897	947.963	913.003	685.211	699.783	755.513	634.571	683.224	-0.105402	0.617867	NM_011807
Rock2	3395	5127	3736	12287	10226	19934	17062	10270	459.506	520.699	525.413	721.81	767.727	902.414	706.45	1004.54	1.01515	3.10165e-05	NM_009072
Tuba1b	5869	6762	5514	12268	9108	17059	20317	4883	794.356	686.75	775.462	720.694	683.792	772.263	841.223	477.621	0.202548	0.425018	NM_011654
Nrxn3	2668	3626	2730	10584	11163	24169	15708	10777	361.108	368.257	383.934	621.766	838.073	1094.13	650.388	1054.13	1.50502	5.39485e-08	NM_172544
Dst	4462	6146	5049	12591	13203	16039	18008	5796	603.922	624.189	710.067	739.669	991.228	726.087	745.619	566.924	0.526963	0.034508	NM_134448
R3hdm1	4419	6318	5004	12145	11189	19675	17058	5307	598.102	641.658	703.738	713.468	840.025	890.689	706.284	519.094	0.484567	0.0531695	NM_181750
4933407C03Rik	2680	3541	2771	15337	10844	19674	17459	8707	362.732	359.625	389.7	900.985	814.124	890.644	722.887	851.658	1.47714	2.76522e-10	NM_001163262
Gdi1	4330	5782	4735	15650	8909	17862	17699	5991	586.056	587.221	665.907	919.372	668.852	808.615	732.825	585.998	0.580642	0.0161159	NM_010273
Celf4	6104	7597	5704	10416	7702	17098	19164	7017	826.162	771.553	802.183	611.896	578.235	774.028	793.483	686.354	0.094016	0.697013	NM_001146292
Camk2b	3536	4298	3513	13720	8496	20812	17114	9255	478.59	436.506	494.051	805.993	637.845	942.161	708.603	905.26	1.07364	1.17319e-05	NM_007595
Calm3	5413	6728	4813	12534	8060	16532	19563	6448	732.637	683.297	676.877	736.32	605.112	748.405	810.003	630.698	0.32592	0.160705	NM_007590
Hpca	3600	4147	3526	11202	12494	16186	19312	9504	487.252	421.17	495.88	658.071	937.999	732.742	799.611	929.615	1.10153	8.0628e-06	NM_010471
Gpr158	2855	4380	2887	12641	12933	17383	17636	9157	386.418	444.834	406.014	742.606	970.957	786.93	730.216	895.674	1.30636	5.23686e-08	NM_001004761
Ryr2	3750	4981	3795	13108	9500	20587	16470	7666	507.554	505.872	533.71	770.04	713.222	931.976	681.938	749.835	0.882199	0.000158529	NM_023868
Thy1	4552	5308	3919	14989	8708	14475	21056	6359	616.103	539.082	551.149	880.541	653.762	655.285	871.821	621.993	0.680435	0.00527382	NM_009382
Negr1	3937	5354	3729	13392	10252	15401	21446	5378	532.864	543.753	524.428	786.724	769.679	697.205	887.969	526.039	0.766627	0.00211381	NM_001039094
D430041D05Rik	2504	3225	3006	12052	11596	17606	20328	8384	338.911	327.532	422.749	708.005	870.581	797.025	841.678	820.065	1.45952	2.32093e-09	NM_001033347
Prkacb	4180	6290	3968	11557	10547	17601	18641	5910	565.753	638.814	558.04	678.925	791.826	796.799	771.828	578.075	0.607946	0.0103044	NM_001164198
Scn8a	3655	5018	3677	13832	15158	14885	14198	7353	494.696	509.629	517.115	812.572	1138	673.845	587.866	719.219	0.934313	0.000383111	NM_011323
Sipa1l1	4832	6691	5355	10864	11023	19384	12058	7197	654	679.539	753.101	638.215	827.562	877.516	499.26	703.96	0.331013	0.188634	NM_001167983
Atrx	3234	4473	3427	13952	9864	13045	21144	7787	437.715	454.279	481.957	819.622	740.549	590.548	875.464	761.67	1.03286	2.10986e-05	NM_009530
Celf2	5403	7399	4723	13524	9332	15679	13232	7586	731.284	751.444	664.22	794.478	700.609	709.79	547.869	742.01	0.269343	0.241266	NM_001110231
Ildr2	2198	3293	2419	15553	10155	15932	18113	8877	297.494	334.438	340.196	913.674	762.396	721.243	749.966	868.286	1.61316	1.6928e-11	NM_001164528
Itpr1	4825	6718	5047	11374	7207	18286	16637	6229	653.053	682.282	709.786	668.175	541.072	827.809	688.853	609.277	0.275399	0.250312	NM_010585
Sparcl1	7953	10136	9333	9061	9148	11319	13566	5055	1076.42	1029.41	1312.55	532.296	686.795	512.412	561.698	494.445	-0.726567	0.00149335	NM_010097
Mapk10	4202	6147	4436	12776	11155	15532	16779	4523	568.731	624.291	623.858	750.536	837.472	703.135	694.732	442.408	0.483201	0.0594233	NM_001081567
Gls	5267	6610	3913	9787	10439	13041	17697	8780	712.876	671.313	550.305	574.945	783.718	590.367	732.742	858.798	0.445382	0.0734163	NM_001081081
Rab2a	3511	5136	3294	12143	7619	13422	21821	8056	475.206	521.613	463.252	713.35	572.004	607.615	903.495	787.982	0.86912	0.000600529	NM_021518
Nrgn	2854	4027	3664	12666	9296	19025	18849	4597	386.282	408.983	515.287	744.074	697.906	861.264	780.44	449.647	0.998644	0.000247592	NM_022029
Apc	5644	7198	5623	11498	11269	12412	15577	5574	763.903	731.031	790.791	675.459	846.031	561.893	644.963	545.21	0.0858619	0.727052	NM_007462
Srgap3	5554	7171	5049	13768	10024	12864	13519	6563	751.721	728.288	710.067	808.812	752.561	582.355	559.752	641.947	0.176675	0.449402	NM_080448
Shank1	7852	9603	8199	10061	7073	13559	14048	4012	1062.75	975.283	1153.07	591.042	531.012	613.817	581.655	392.426	-0.6673	0.00427486	NM_001034115
Pak1	3513	5381	3824	10690	8307	17574	18315	6457	475.477	546.496	537.789	627.993	623.656	795.577	758.33	631.579	0.710972	0.00282043	NM_011035
Dpysl2	4988	7325	4360	10023	6688	14313	19674	6351	675.114	743.929	613.169	588.809	502.108	647.951	814.599	621.211	0.218343	0.382125	NM_009955
Grin1	3277	3973	3095	15221	9114	16722	15857	6259	443.534	403.499	435.266	894.17	684.242	757.007	656.557	612.212	1.05699	9.30391e-06	NM_001177656
Ank3	3785	5410	4640	15094	9616	13264	13352	8271	512.291	549.441	652.547	886.709	721.93	600.463	552.838	809.012	0.621659	0.0125302	NM_146005
Slc6a17	3087	3434	2803	13909	6931	18443	19540	5217	417.818	348.758	394.2	817.096	520.352	834.917	809.051	510.291	1.159	2.08146e-05	NM_172271
Ids	5643	7116	4671	12284	8725	11268	16154	7416	763.767	722.703	656.907	721.634	655.038	510.104	668.854	725.381	0.183987	0.433829	NM_010498
Akap6	3355	4590	3646	14511	9069	16601	13747	7655	454.092	466.161	512.756	852.46	680.864	751.529	569.193	748.759	0.894726	0.000160739	NM_198111
Gabrb2	3312	5239	3202	10934	8546	17346	17699	6746	448.272	532.074	450.314	642.327	641.599	785.255	732.825	659.847	0.846138	0.000319707	NM_008070
Dnm1	3591	4598	3624	13812	8873	16854	15569	5841	486.034	466.974	509.662	811.397	666.149	762.982	644.632	571.326	0.807224	0.000601087	NM_010065
Slc12a5	4031	5175	3955	11121	8167	18918	14784	6588	545.587	525.574	556.212	653.312	613.145	856.42	612.129	644.392	0.623066	0.00849373	NM_020333
Gprasp1	4671	6156	4357	13105	8795	13550	14454	7574	632.209	625.205	612.747	769.864	660.293	613.41	598.466	740.836	0.422224	0.0623595	NM_001005385
Gm5523	3058	3834	3341	12453	10740	12232	19506	7431	413.893	389.382	469.862	731.562	806.316	553.744	807.643	726.849	1.07935	1.26117e-05	NR_004447
Snrpn	3908	5520	4144	11250	8925	15090	19960	3509	528.939	560.612	582.792	660.89	670.053	683.126	826.441	343.226	0.500044	0.0809626	NM_013670
Napb	3544	4714	2931	12394	9113	12054	21385	5926	479.672	478.755	412.202	728.096	684.167	545.686	885.443	579.64	0.893393	0.000465655	NM_019632
Pafah1b1	3616	5435	3515	12910	7191	15985	16619	6556	489.417	551.98	494.333	758.408	539.871	723.643	688.107	641.262	0.694883	0.0031894	NM_013625
Phyhip	3457	3798	3063	12102	6345	16539	21980	4483	467.897	385.726	430.765	710.942	476.357	748.722	910.079	438.496	0.928324	0.00142982	NM_145981
2016-03-06	4425	6136	4188	13380	5375	16993	14679	6555	598.914	623.174	588.98	786.019	403.533	769.275	607.782	641.164	0.392614	0.135137	NM_172606
Fth1	7040	7976	5584	10849	9723	12436	11723	6110	952.848	810.044	785.307	637.333	729.964	562.979	485.389	597.638	-0.190911	0.397348	NM_010239
Rbfox1	3793	5580	3841	11041	8296	19503	13484	5794	513.374	566.706	540.18	648.613	622.83	882.903	558.303	566.729	0.584995	0.0174223	NM_021477
Arpp19	3458	6405	3687	9686	9294	14300	19380	5044	468.032	650.493	518.522	569.012	697.756	647.362	802.426	493.369	0.544257	0.0353821	NM_001142655
Pja2	4680	6853	4075	10073	8557	15167	13593	8234	633.427	695.992	573.088	591.747	642.425	686.612	562.816	805.393	0.359752	0.12897	NM_001025309
Kif5a	9181	11391	10200	6661	5096	12627	11807	4210	1242.63	1156.87	1434.48	391.306	382.587	571.626	488.867	411.793	-1.20034	4.17169e-07	NM_001039000
Anks1b	3405	4632	3129	10925	9240	14038	16356	9235	460.859	470.427	440.047	641.798	693.702	635.502	677.218	903.303	0.943466	9.44208e-05	NM_001177397
Opcml	2953	4178	3094	12008	11094	13806	15073	8687	399.682	424.319	435.125	705.42	832.893	624.999	624.095	849.702	1.09779	5.55626e-06	NM_177906
Abi2	4145	5657	3851	12650	8792	12977	14159	8353	561.016	574.526	541.586	743.135	660.068	587.47	586.251	817.032	0.584505	0.0127752	NM_198127
Rab3c	5339	6889	4879	7814	9653	11955	13659	10237	722.621	699.648	686.159	459.04	724.708	541.204	565.549	1001.31	0.214275	0.449652	NM_023852
Psap	4325	5447	3707	10924	8889	16327	14113	6272	585.379	553.199	521.334	641.739	667.35	739.125	584.347	613.483	0.536676	0.0183033	NM_001146121
Gm5069	2954	3723	3313	11648	10267	12320	18246	7196	399.817	378.109	465.924	684.271	770.805	557.728	755.473	703.863	1.05012	1.70238e-05	NR_003623
Ptk2b	2611	3096	2626	15993	9325	14873	14918	6195	353.393	314.43	369.308	939.522	700.083	673.302	617.678	605.952	1.33387	9.55706e-08	NM_001162365
Hivep2	3385	4639	3765	10782	7664	17568	15836	5578	458.152	471.138	529.491	633.397	575.382	795.305	655.687	545.601	0.704797	0.00364447	NM_010437
Sort1	3767	5315	3705	10515	8936	18334	11209	7337	509.855	539.793	521.053	617.712	670.879	829.982	464.107	717.654	0.638034	0.0108892	NM_019972
Pcdhgc5	3527	4803	3549	12492	9062	17462	13505	4637	477.371	487.794	499.114	733.853	680.338	790.507	559.173	453.559	0.701599	0.00557695	NM_033583
Cacna2d1	3122	4594	2891	12239	9285	13796	15887	7021	422.556	466.568	406.576	718.99	697.08	624.546	657.799	686.745	0.954328	3.04872e-05	NM_001110844
Taok1	3761	5811	3435	10206	7458	17621	12353	8154	509.043	590.166	483.082	599.56	559.917	797.704	511.474	797.568	0.614748	0.015348	NM_144825
Cltc	3379	5207	3060	11976	8228	12023	16802	7811	457.34	528.824	430.344	703.54	617.725	544.282	695.684	764.018	0.801468	0.000856782	NM_001003908
Dmxl2	3494	4884	3499	8369	8246	16253	13503	10142	472.905	496.02	492.082	491.644	619.076	735.775	559.09	992.02	0.788418	0.00420217	NM_172771
Atp6v1b2	3786	4671	3216	9605	8323	15400	17085	5734	512.426	474.388	452.283	564.254	624.857	697.16	707.402	560.86	0.704879	0.00286631	NM_007509
Clstn1	2582	3410	3017	8445	9172	15422	20252	5382	349.468	346.32	424.296	496.108	688.597	698.156	838.531	526.43	1.10922	4.02871e-05	NM_023051
Prkar1a	4392	6303	3886	10103	9579	10749	16535	5718	594.447	640.134	546.508	593.509	719.153	486.608	684.629	559.295	0.344018	0.154252	NM_021880
Nckap1	3546	5278	3260	9442	7824	15487	14172	8082	479.943	536.035	458.471	554.678	587.394	701.098	586.79	790.525	0.697961	0.00401166	NM_016965
Prkce	3384	4350	3181	11718	9001	16656	14396	4131	458.017	441.787	447.36	688.383	675.759	754.019	596.064	404.066	0.778312	0.00264937	NM_011104
Atp6v0c	3134	3792	2590	9330	6968	14780	20955	5041	424.18	385.116	364.245	548.098	523.129	669.092	867.639	493.076	0.978161	0.00030402	NM_009729
Hsp90b1	3352	4993	3628	11268	7774	11205	15307	9000	453.686	507.09	510.224	661.948	583.641	507.252	633.784	880.317	0.720137	0.0047142	NM_011631
Plxna2	1789	2556	1821	12192	9044	14673	14734	9650	242.137	259.588	256.097	716.229	678.987	664.248	610.059	943.896	1.82141	1.0838e-12	NM_008882
Trim44	5194	6984	4686	7951	8963	11143	12532	8802	702.996	709.297	659.016	467.088	672.906	504.445	518.886	860.95	0.116816	0.664697	NM_020267
Syt11	5290	6477	4780	9787	9657	10099	14828	4602	715.989	657.806	672.236	574.945	725.009	457.183	613.951	450.136	0.0330506	0.903963	NM_018804
Nedd4l	2352	3294	2323	13245	11488	15915	12498	4375	318.338	334.539	326.695	778.088	862.473	720.474	517.478	427.932	1.31895	2.17889e-06	NM_031881
Ndrg3	3567	4922	3254	9125	8328	14997	16604	4527	482.785	499.879	457.627	536.056	625.233	678.916	687.486	442.8	0.616621	0.0133117	NM_180956
Nell2	2919	3550	2949	10074	7392	17881	13413	7061	395.08	360.539	414.733	591.805	554.962	809.475	555.363	690.658	1.02095	3.86885e-05	NM_016743
Kcnq1ot1	9905	11791	7332	7442	6496	8181	7543	6517	1340.62	1197.5	1031.14	437.186	487.693	370.355	312.317	637.448	-1.10079	1.84632e-05	NR_001461
Clip3	3158	3579	3334	10799	10269	12238	15866	5913	427.428	363.484	468.878	634.396	770.955	554.016	656.929	578.368	0.91075	0.00018564	NM_001081114
Fbxw7	2533	4037	2847	9846	8256	13912	14592	8427	342.836	409.999	400.388	578.411	619.827	629.798	604.18	824.27	1.06704	1.51562e-05	NM_080428
Wfs1	1966	2460	1733	11318	8308	15555	13653	9411	266.094	249.838	243.721	664.885	623.731	704.176	565.301	920.518	1.76406	1.03476e-11	NM_011716
Mapre2	3110	4231	3201	8505	9100	9853	21921	4392	420.931	429.701	450.173	499.633	683.191	446.046	907.636	429.595	0.764941	0.0099469	NM_153058
Prepl	3261	4300	2996	9509	7381	15034	15476	5765	441.369	436.709	421.343	558.614	554.136	680.591	640.782	563.892	0.777582	0.000862808	NM_001163622
Syne1	3523	4608	3669	10357	9024	14380	11300	6675	476.83	467.99	515.99	608.43	677.486	650.984	467.875	652.902	0.631745	0.00753934	NM_001079686
Atp6v1g2	2804	3729	3183	11860	8689	13958	14090	5050	379.515	378.718	447.642	696.725	652.335	631.88	583.394	493.956	0.908656	0.000150393	NM_023179
Astn1	2970	3877	2841	12600	10286	13912	11927	4678	401.983	393.749	399.544	740.197	772.231	629.798	493.836	457.569	0.936216	0.00026985	NM_007495
Unc80	3822	5307	3909	10085	8093	12475	10000	9045	517.299	538.98	549.743	592.452	607.59	564.745	414.049	884.719	0.498014	0.0629647	NM_175510
Dock3	3123	4737	3239	11720	6552	15367	10289	7313	422.691	481.091	455.517	688.501	491.898	695.666	426.015	715.307	0.715614	0.00546869	NM_153413
Lphn1	4239	5370	4299	11447	6902	14616	9934	5464	573.739	545.378	604.59	672.463	518.174	661.668	411.316	534.45	0.263133	0.282849	NM_181039
Lrrc4c	2435	3763	2587	9999	9155	12253	15324	6753	329.572	382.171	363.823	587.399	687.32	554.695	634.488	660.531	1.10803	2.90512e-06	NM_178725
Serinc1	3828	6199	3537	9577	6900	11276	16141	4424	518.111	629.572	497.427	562.609	518.024	510.466	668.316	432.725	0.282802	0.252664	NM_019760
Tecr	3310	4320	4051	10544	8462	10792	15198	5032	448.001	438.74	569.713	619.416	635.293	488.555	629.271	492.195	0.543455	0.0260972	NM_134118
Eef1a1	5598	7552	4614	8881	5135	12365	10916	6344	757.677	766.983	648.891	521.722	385.515	559.765	451.975	620.526	-0.205513	0.384505	NM_010106
Spred2	657	609	474	2413	2551	50272	1838	2240	88.923	61.85	66.661	141.754	191.519	2275.82	76.102	219.101	3.30969	0.00028187	NM_033523
Adcy1	4774	6875	4741	10396	8029	11093	10967	4166	646.15	698.227	666.751	610.721	602.785	502.181	454.087	407.489	-0.0766667	0.73305	NM_009622
C1ql3	949	1344	891	12953	9906	12688	13802	8288	128.445	136.497	125.306	760.935	743.703	574.387	571.47	810.674	2.71533	1.46696e-24	NM_153155
Gng3	2607	3181	2453	9912	6236	14159	18071	4024	352.852	323.063	344.978	582.288	468.174	640.979	748.227	393.6	1.04566	0.000130838	NM_010316
Pld3	3042	3599	2903	9321	8825	13883	12363	6702	411.728	365.515	408.264	547.57	662.545	628.485	511.888	655.543	0.910781	0.000117346	NM_011116
Cap2	2150	3003	2044	7796	5435	16984	17514	4923	290.998	304.985	287.458	457.982	408.038	768.867	725.165	481.534	1.26085	1.30802e-05	NM_026056
Nbea	4139	5415	3613	10865	6806	12859	10539	5180	560.204	549.949	508.115	638.273	510.967	582.128	436.366	506.672	0.290971	0.211981	NM_030595
Zfr	2515	3259	2623	9151	8837	11723	16276	4922	340.4	330.985	368.886	537.583	663.446	530.701	673.905	481.436	1.0435	2.43021e-05	NM_011767
Atp2b4	1973	2809	2191	7337	7255	10613	21894	5106	267.041	285.283	308.132	431.018	544.676	480.452	906.518	499.433	1.31144	1.1946e-05	NM_213616
Cpe	6959	8301	6366	7203	7700	5216	13723	3332	941.885	843.051	895.283	423.146	578.085	236.129	568.199	325.913	-0.758346	0.00914957	NM_013494
Lrrc58	5020	7420	4596	10541	6318	9469	10715	4702	679.446	753.577	646.359	619.24	474.33	428.663	443.653	459.917	-0.211463	0.349542	NM_177093
Mgea5	2669	4361	2873	8147	7960	17420	10798	4478	361.243	442.904	404.045	478.602	597.605	788.605	447.09	438.007	0.754408	0.00512484	NM_023799
Adam22	3310	4579	3158	11799	5516	13936	9352	7030	448.001	465.044	444.126	693.142	414.119	630.884	387.218	687.626	0.616248	0.0219838	NM_001098225
Rasgrf2	2850	4270	3002	7526	7356	17112	11704	4838	385.741	433.662	422.187	442.121	552.259	774.662	484.602	473.219	0.704669	0.00714166	NM_009027
Zfp871	3537	5365	3477	9349	7217	9839	12255	7325	478.725	544.871	488.988	549.215	541.823	445.413	507.417	716.48	0.436816	0.0750028	NM_172458
Slx1b	4293	5908	3311	9272	8886	6608	13102	6976	581.048	600.018	465.643	544.691	667.125	299.145	542.486	682.344	0.302925	0.29149	NM_029420
Zfp365	5353	8661	4865	7386	5319	12175	10343	3768	724.516	879.613	684.19	433.897	399.329	551.164	428.25	368.56	-0.498929	0.0334422	NM_178679
Rasgrf1	2685	3566	2710	7671	9123	12579	12517	6824	363.409	362.164	381.121	450.639	684.918	569.453	518.265	667.476	0.95502	0.000128324	NM_011245
Slitrk1	2661	3706	2601	7868	8018	12743	14557	5462	360.16	376.382	365.792	462.212	601.959	576.877	602.731	534.255	0.90532	0.000143477	NM_199065
Eno2	3172	4475	3033	9251	6536	15486	12381	3257	429.323	454.482	426.546	543.458	490.697	701.053	512.634	318.577	0.538622	0.0476196	NM_013509
Eif4g2	3889	5189	3731	7061	8275	12789	12520	4082	526.367	526.996	524.71	414.804	621.254	578.959	518.389	399.273	0.253292	0.311473	NM_013507
Cacnb4	3174	5009	3256	9257	8273	8865	14066	5480	429.594	508.715	457.908	543.81	621.103	401.319	582.401	536.015	0.512834	0.0360549	NM_146123
Gabbr1	3496	4826	3323	11620	7521	10268	10199	6105	473.176	490.13	467.331	682.626	564.646	464.833	422.288	597.149	0.497553	0.0405734	NM_019439
Tuba1c	4150	4983	4087	8467	6109	11580	14239	3622	561.693	506.075	574.776	497.401	458.639	524.228	589.564	354.279	0.132789	0.599732	NM_009448
Ap2b1	2171	3002	2294	8835	8055	15068	11560	6088	293.84	304.884	322.617	519.019	604.737	682.13	478.64	595.486	1.21218	6.2115e-07	NM_001035854
Ctxn1	2784	4052	3057	8604	5113	15339	12340	5739	376.808	411.522	429.922	505.449	383.863	694.398	510.936	561.349	0.69411	0.00709154	NM_183315
Eif4a2	3316	5352	3396	9459	5278	10736	14770	4714	448.813	543.55	477.597	555.677	396.251	486.02	611.55	461.091	0.343511	0.164686	NM_001123038
Dgkb	1735	2966	1946	6443	8547	16224	11148	7861	234.828	301.228	273.676	378.499	641.674	734.462	461.581	768.908	1.45237	9.08298e-07	NM_178681
Ddx5	4049	5983	3667	7683	6297	11098	12637	4765	548.023	607.635	515.709	451.344	472.753	502.408	523.233	466.079	0.103187	0.657023	NM_007840
Atrn	2461	3345	2268	8514	9145	11171	14943	4293	333.091	339.719	318.961	500.162	686.57	505.712	618.713	419.911	1.03255	5.17254e-05	NM_009730
Gnai1	2304	3344	2196	9875	9402	10524	12141	6349	311.841	339.617	308.835	580.115	705.864	476.423	502.696	621.015	1.15511	2.44783e-06	NM_010305
Braf	3228	4584	2926	9652	7017	11421	11109	6082	436.902	465.552	411.498	567.015	526.808	517.03	459.967	594.899	0.588522	0.0103243	NM_139294
Tcf4	4082	5959	4002	8428	8512	9675	11521	3738	552.489	605.197	562.822	495.11	639.047	437.988	477.025	365.625	0.0570044	0.827207	NM_001083967
Gpm6b	5847	8864	5188	7148	6324	9184	9431	3567	791.378	900.23	729.615	419.915	474.78	415.761	390.489	348.899	-0.671313	0.00274721	NM_001177956
Gabra1	2637	3949	2895	7430	9082	12591	12655	4293	356.912	401.061	407.139	436.481	681.84	569.996	523.978	419.911	0.745199	0.0034724	NM_010250
Ankrd12	3104	4104	3243	7699	7493	10242	14450	5114	420.119	416.803	456.08	452.284	562.544	463.656	598.3	500.216	0.566604	0.0176613	NM_001025572
Lrrc7	2467	2956	2192	7479	7013	12834	14478	5835	333.903	300.212	308.272	439.36	526.508	580.996	599.46	570.739	1.10081	6.71456e-06	NM_001081358
Ntrk2	2347	3120	2345	9638	7164	9999	13275	7053	317.661	316.868	329.789	566.192	537.844	452.656	549.649	689.875	1.10508	6.45895e-06	NM_001025074
Prrc2b	3283	4132	3067	9833	6421	11142	10894	6064	444.347	419.647	431.328	577.648	482.063	504.399	451.065	593.138	0.577145	0.0125952	NM_001159634
Vdac1	2696	4202	2509	7336	6734	11745	14626	4723	364.897	426.756	352.854	430.959	505.562	531.697	605.587	461.971	0.721257	0.0032664	NM_011694
Lmo4	1611	2430	1518	7213	6475	14426	14302	6506	218.045	246.791	213.484	423.734	486.117	653.067	592.172	636.372	1.61436	1.15686e-09	NM_010723
Tmod1	9189	10986	9005	5483	3695	7469	4773	3794	1243.71	1115.74	1266.42	322.103	277.406	338.122	197.625	371.103	-1.70224	3.92145e-12	NM_021883
Lrp1	3051	4063	3341	7942	7428	9787	12734	5784	412.946	412.639	469.862	466.559	557.664	443.058	527.249	565.751	0.552467	0.019246	NM_008512
Arc	604	1556	1232	10943	4387	9369	21334	4693	81.75	158.028	173.263	642.855	329.358	424.136	883.331	459.037	2.30065	1.4423e-09	NM_018790
Hnrnpa2b1	1990	3210	2325	8484	6655	8566	16358	6382	269.342	326.008	326.977	498.399	499.631	387.784	677.301	624.243	1.11522	3.52474e-05	NM_016806
Ash1l	2855	4092	2903	9315	7671	9729	12621	4717	386.418	415.584	408.264	547.217	575.908	440.433	522.571	461.384	0.642019	0.00594481	NM_138679
Sub1	2601	4153	2569	9297	6061	10616	11406	7174	352.039	421.78	361.292	546.16	455.035	480.587	472.264	701.711	0.795013	0.0015001	NM_011294
Car10	1731	2433	1856	10599	8565	10200	13063	5399	234.287	247.096	261.019	622.647	643.026	461.755	540.872	528.093	1.48005	1.74367e-09	NM_028296
Bai1	2025	2566	2022	9101	7157	13784	11971	5213	274.079	260.604	284.364	534.646	537.319	624.003	495.658	509.899	1.2901	5.91173e-08	NM_174991
Lmtk2	2528	3903	2753	8711	5420	13757	9356	7320	342.159	396.39	387.169	511.735	406.912	622.781	387.384	715.991	0.79954	0.00326387	NM_001081109
Prkcc	1936	1785	1433	9105	7294	12220	12363	7375	262.033	181.285	201.53	534.881	547.604	553.201	511.888	721.371	1.72432	4.91726e-11	NM_011102
Ubr3	3103	4735	2791	9296	8936	11249	8403	4790	419.984	480.888	392.513	546.101	670.879	509.243	347.925	468.524	0.540027	0.0360613	NM_177783
2016-09-03	3744	5127	3675	7763	5548	10538	11244	5662	506.742	520.699	516.834	456.044	416.521	477.056	465.556	553.817	0.187422	0.419113	NM_011889
Ppp2r2c	3841	4710	3989	10113	8534	10468	7815	3800	519.871	478.349	560.994	594.096	640.698	473.887	323.579	371.69	0.186139	0.494694	NM_172994
Cntn1	2996	4228	3012	6932	5862	12594	11860	5614	405.502	429.397	423.593	407.226	440.095	570.132	491.062	549.122	0.537013	0.0261248	NM_001159647
Cfl1	2259	2834	2505	10285	7097	12821	10535	4648	305.751	287.822	352.291	604.201	532.814	580.408	436.2	454.635	1.02819	2.56519e-05	NM_007687
Arf1	2316	3045	2179	8688	4512	12480	13709	5997	313.465	309.251	306.444	510.384	338.743	564.971	567.619	586.585	1.03881	8.27812e-05	NM_007476
Ptchd1	2711	5986	2681	9615	7782	6339	12319	5260	366.928	607.94	377.043	564.841	584.241	286.967	510.066	514.497	0.432534	0.137983	NM_001093750
Myo9a	2168	3088	1978	8458	7649	12233	10894	6111	293.434	313.618	278.176	496.872	574.256	553.789	451.065	597.735	1.16347	1.19947e-06	NM_173018
Rab7	1963	2625	2223	6265	10323	14444	11598	3137	265.688	266.596	312.632	368.043	775.009	653.881	480.214	306.839	1.18134	0.00022212	NM_009005
Scd2	6799	10200	6558	4443	3090	8207	8567	4493	920.229	1035.91	922.285	261.008	231.985	371.532	354.715	439.474	-1.22139	2.4597e-06	NM_009128
Pi4ka	2407	3357	2543	7453	8260	12388	10778	5143	325.782	340.938	357.635	437.833	620.127	560.806	446.262	503.052	0.89429	0.00024802	NM_001001983
Atf2	2753	3880	2700	8684	6629	10330	11745	5599	372.612	394.054	379.715	510.149	497.679	467.64	486.3	547.655	0.699264	0.00221061	NM_001025093
Ckb	3153	4125	3398	7872	7142	8318	15535	2720	426.751	418.936	477.878	462.447	536.193	376.557	643.224	266.051	0.359566	0.223997	NM_021273
Zeb2	2591	3820	2690	8808	8364	10585	9384	5970	350.686	387.96	378.309	517.433	627.935	479.184	388.543	583.944	0.783094	0.00151311	NM_015753
Tppp	3862	5004	3716	7676	6574	11390	9491	4492	522.713	508.207	522.6	450.933	493.549	515.626	392.974	439.376	0.129137	0.576047	NM_182839
Erc2	2295	2773	2027	10107	7457	10896	10321	6172	310.623	281.627	285.067	593.744	559.841	493.263	427.34	603.702	1.17647	1.17138e-06	NM_177814
Tspan7	3821	5502	3758	7641	4896	9609	13135	3612	517.164	558.784	528.507	448.877	367.572	435	543.853	353.301	-0.00640137	0.9677	NM_019634
Etnk1	2580	3991	2401	9452	5979	9498	11591	6466	349.197	405.327	337.665	555.265	448.879	429.975	479.924	632.459	0.79016	0.00133217	NM_029250
Rac1	2945	4164	3059	9842	7292	10721	9591	4223	398.599	422.897	430.203	578.176	547.454	485.341	397.114	413.064	0.516339	0.03107	NM_009007
Aplp2	3251	4563	2763	6367	7536	12672	11350	3027	440.015	463.419	388.575	374.035	565.772	573.663	469.945	296.08	0.39069	0.156761	NM_001102455
Lphn3	1881	2562	1948	10457	7797	11205	8672	7002	254.589	260.197	273.957	614.305	585.367	507.252	359.063	684.887	1.36621	3.17895e-07	NM_198702
Myh10	2437	2985	2639	8525	5752	10812	11986	6387	329.842	303.157	371.136	500.808	431.837	489.46	496.279	624.732	0.909701	0.000217662	NM_175260
Trim37	3193	4843	3136	7453	8159	7944	11631	5144	432.165	491.856	441.032	437.833	612.545	359.626	481.58	503.15	0.380568	0.128892	NM_197987
Cdc42bpa	3661	4943	3880	5406	7392	11430	9233	5529	495.508	502.012	545.664	317.58	554.962	517.437	382.291	540.808	0.153561	0.562909	NM_001033285
Snap91	2318	3824	2252	8486	5852	9547	14900	4126	313.736	388.366	316.71	498.517	439.345	432.194	616.932	403.577	0.80307	0.00165911	NM_013669
Maged1	2760	3493	3028	9870	6061	8722	12568	4744	373.56	354.75	425.843	579.821	455.035	394.846	520.376	464.025	0.632072	0.00932733	NM_019791
Camk1d	2431	3111	2391	9586	5879	9732	9974	8069	329.03	315.954	336.259	563.137	441.372	440.569	412.972	789.253	0.998935	0.000292534	NM_177343
Hspa12a	2229	3491	2631	6717	7655	10476	12603	5035	301.69	354.547	370.011	394.596	574.707	474.25	521.825	492.489	0.830529	0.000821576	NM_175199
D3Bwg0562e	2193	3135	2464	8658	7558	8675	8243	9707	296.818	318.391	346.525	508.621	567.424	392.718	341.3	949.471	1.08641	0.000786427	NM_177664
Nrn1	1903	2474	1682	8802	5384	11845	13235	5207	257.567	251.26	236.548	517.081	404.209	536.224	547.993	509.312	1.32574	6.40921e-08	NM_153529
Gm5567	2631	3684	2596	6002	6623	10733	13447	4554	356.1	374.148	365.089	352.592	497.228	485.884	556.771	445.441	0.667644	0.0078343	NM_001004182
Ppp1r7	9345	11494	9658	3899	2428	4928	5245	3259	1264.82	1167.33	1358.25	229.05	182.284	223.091	217.168	318.773	-2.1263	2.41083e-18	NM_023200
Prkar1b	2423	3129	2309	6963	5511	12375	13775	3490	327.948	317.782	324.727	409.047	413.744	560.218	570.352	341.368	0.815015	0.00206161	NM_008923
Mtap2	4212	5965	4385	6652	4273	8827	10464	5143	570.085	605.807	616.685	390.777	320.8	399.599	433.26	503.052	-0.2372	0.312376	NM_001039934
Ptprn	2054	2487	1922	7771	5267	14281	9337	6766	278.004	252.58	270.301	456.514	395.425	646.502	386.597	661.803	1.23792	7.89254e-06	NM_008985
Dlg4	3094	3546	3378	7517	4818	12140	7337	7878	418.766	360.133	475.066	441.592	361.716	549.579	303.787	770.571	0.519229	0.0914877	NM_001109752
NM_153096	10699	13055	6831	4366	2892	6171	3246	2446	1448.09	1325.87	960.679	256.484	217.12	279.362	134.4	239.251	-2.16257	2.50278e-16	NM_153096
Gm17821	10400	12447	7320	4669	3189	5645	3506	2501	1407.62	1264.12	1029.45	274.284	239.417	255.55	145.165	244.63	-2.10968	2.7881e-17	NR_033146
NM_009600	3740	5174	4100	8863	5567	9439	8527	4069	506.2	525.473	576.604	520.664	417.948	427.304	353.059	398.001	-0.0390942	0.855004	NM_009600
Plcb1	2298	3151	2194	6738	7289	10850	11480	5422	311.029	320.016	308.554	395.829	547.229	491.181	475.328	530.342	0.947619	8.91736e-05	NM_019677
Nucks1	3752	5348	3259	8369	4192	11475	8827	4056	507.825	543.144	458.33	491.644	314.718	519.474	365.481	396.73	0.036096	0.895513	NM_001145804
Rbfox3	2235	2441	2309	9069	9338	8548	10671	4594	302.502	247.909	324.727	532.766	701.059	386.969	441.831	449.353	1.08671	5.5205e-05	NM_001039167
Hsbp1	1777	2279	1910	7713	5991	9200	16284	3994	240.513	231.456	268.613	453.106	449.78	416.485	674.237	390.665	1.26058	4.0381e-06	NM_024219
Nedd4	3150	4446	3061	5403	5626	10064	12862	4516	426.345	451.537	430.484	317.404	422.377	455.598	532.549	441.724	0.304583	0.230595	NM_010890
Camta1	2812	4242	2911	8908	8700	7953	8777	4733	380.598	430.818	409.389	523.308	653.161	360.033	363.41	462.949	0.517009	0.0496229	NM_001081557
6430704M03Rik	3059	4027	2590	9204	5169	9159	12259	3381	414.029	408.983	364.245	540.696	388.068	414.629	507.582	330.706	0.447669	0.0760632	NM_001142965
Mllt11	1941	2715	1917	8009	6291	10197	13044	4720	262.71	275.736	269.598	470.495	472.303	461.619	540.085	461.678	1.14521	1.38014e-06	NM_019914
Tstd2	9083	10855	8901	4543	2932	5674	3804	2913	1229.36	1102.44	1251.79	266.882	220.123	256.863	157.504	284.929	-2.03049	6.86868e-17	NM_173033
NM_001166021	2779	4205	2872	8830	8670	7852	8769	4697	376.131	427.061	403.904	518.726	650.909	355.461	363.079	459.428	0.52403	0.0472173	NM_001166021
Diras2	2588	3318	2405	6186	6168	10417	12863	4714	350.28	336.977	338.228	363.402	463.069	471.579	532.591	461.091	0.73371	0.00272898	NM_001024474
Ptprd	3699	4845	3372	8177	6741	10395	7335	4047	500.651	492.059	474.222	480.365	506.087	470.583	303.705	395.849	0.120742	0.628123	NM_011211
Mbnl2	2053	2709	1961	9802	6945	10240	10711	4133	277.869	275.127	275.786	575.826	521.403	463.566	443.487	404.261	1.10535	4.40249e-06	NM_175341
Spock1	2652	3041	2296	6982	7573	11185	10998	3800	358.942	308.845	322.898	410.163	568.55	506.346	455.371	371.69	0.792911	0.0014532	NM_001166466
Sbno1	2779	3912	2816	6880	4933	11330	9421	6413	376.131	397.304	396.029	404.171	370.35	512.91	390.075	627.275	0.548434	0.0351808	NM_001081203
Prkca	2101	3637	2496	7072	8843	12568	8216	3427	284.366	369.375	351.025	415.45	663.897	568.955	340.182	335.205	0.774612	0.00733656	NM_011101
Sirpa	2440	3033	2593	8168	5223	8459	14656	3595	330.248	308.032	364.667	479.836	392.122	382.94	606.83	351.638	0.714107	0.00741172	NM_007547
Pgam1	2765	3663	2693	7700	5591	10187	11036	4423	374.236	372.015	378.73	452.343	419.75	461.167	456.944	432.627	0.552188	0.015426	NM_023418
Zyg11b	3040	4292	2812	7138	5194	9279	11477	4812	411.457	435.897	395.466	419.328	389.945	420.061	475.204	470.676	0.379146	0.10354	NM_001033634
Tcf25	3252	4106	3284	8160	4060	8020	11539	5605	440.151	417.006	461.846	479.366	304.808	363.066	477.771	548.242	0.290619	0.269423	NM_001037877
Nlk	2522	4064	2627	7078	7152	9251	11667	3644	341.347	412.741	369.449	415.803	536.943	418.794	483.07	356.431	0.546744	0.0267761	NM_008702
Usp34	2496	3485	2539	8015	6481	13688	7477	3823	337.828	353.937	357.073	470.848	486.567	619.657	309.584	373.939	0.672798	0.0118843	NM_001190401
Pcdhga12	2782	3237	2593	7796	7393	12048	9912	2103	376.537	328.75	364.667	457.982	555.037	545.414	410.405	205.701	0.590217	0.0551572	NM_033595
Ncor1	2669	3360	2848	8870	7469	6090	12453	3949	361.243	341.242	400.529	521.075	560.742	275.695	515.615	386.264	0.602266	0.030375	NM_011308
Peg3	2820	3723	2935	6723	7237	8801	11433	3999	381.681	378.109	412.764	394.948	543.325	398.422	473.382	391.154	0.478676	0.0489332	NM_008817
Pcdhgb2	2694	3234	2529	7921	6997	12428	9577	2282	364.627	328.446	355.666	465.326	525.307	562.617	396.534	223.209	0.617805	0.0373279	NM_033575
Zfp238	2258	3555	2170	5948	5651	12207	10850	4935	305.615	361.047	305.178	349.42	424.254	552.612	449.243	482.707	0.788628	0.00182756	NM_001012330
Gabbr2	2236	2617	2213	8385	6445	9255	11995	4406	302.638	265.783	311.226	492.584	483.865	418.975	496.651	430.964	0.970129	4.35496e-05	NM_001081141
Lypd1	1887	1572	1225	12737	5062	8706	11342	5013	255.401	159.653	172.278	748.245	380.035	394.122	469.614	490.337	1.6461	4.25242e-08	NM_145100
Pcdhga3	2724	3264	2554	7426	8055	11701	9679	2141	368.687	331.493	359.182	436.246	604.737	529.705	400.758	209.418	0.6087	0.0498768	NM_033586
Pcdhgb1	2756	3264	2562	7596	7338	11690	9768	2285	373.018	331.493	360.307	446.233	550.907	529.208	404.443	223.503	0.583883	0.0476436	NM_033574
Pcdhga11	2795	3266	2570	7660	7142	11647	9678	2451	378.297	331.696	361.432	449.993	536.193	527.261	400.716	239.74	0.57472	0.0434575	NM_033594
Glul	11723	16794	10822	1609	1103	2417	1918	694	1586.68	1705.6	1521.95	94.522	82.809	109.418	79.415	67.882	-3.90256	1.0138e-57	NM_008131
Unc13a	2339	2878	2392	10609	5740	10355	8311	4439	316.578	292.29	336.399	623.234	430.936	468.772	344.116	434.192	0.84627	0.000896346	NM_001029873
Pcdhga9	2710	3215	2541	7689	7036	12153	9385	2137	366.792	326.516	357.354	451.697	528.234	550.168	388.585	209.026	0.584751	0.0541377	NM_033592
Pcdhgc3	2997	3588	2798	7299	6980	11697	9387	2069	405.637	364.398	393.497	428.786	524.03	529.524	388.667	202.375	0.400752	0.186016	NM_033581
Reps2	2715	3901	2557	6888	6382	8630	12053	3582	367.469	396.186	359.604	404.641	479.135	390.681	499.053	350.366	0.490656	0.0441711	NM_178256
Pcdhga6	2719	3216	2519	7456	7071	11783	9799	2142	368.01	326.618	354.26	438.009	530.862	533.418	405.726	209.516	0.5811	0.0536574	NM_033589
Pcdhga8	2699	3217	2546	7359	7041	11858	9485	2459	365.304	326.719	358.057	432.31	528.61	536.813	392.725	240.522	0.588398	0.0389247	NM_033591
Pcdhga5	2669	3232	2534	7423	6982	11868	9384	2515	361.243	328.243	356.369	436.07	524.18	537.266	388.543	246	0.594768	0.0348622	NM_033588
Atp8a1	2529	3559	2167	8103	5595	8261	12674	3715	342.294	361.453	304.756	476.017	420.05	373.976	524.765	363.375	0.669227	0.00692058	NM_001038999
Pcdhga10	2732	3222	2568	7506	7130	11659	9669	2085	369.77	327.227	361.151	440.946	535.292	527.804	400.344	203.94	0.561751	0.0650091	NM_033593
Wdfy3	2396	3343	2490	7956	6560	10488	9736	3588	324.293	339.516	350.182	467.382	492.498	474.793	403.118	350.953	0.676988	0.00468848	NM_172882
Pcdhga7	2707	3254	2542	7381	7303	11620	9587	2089	366.386	330.477	357.495	433.603	548.28	526.039	396.948	204.331	0.567559	0.0630468	NM_033590
Ncl	2328	2747	2184	6509	6193	7290	12321	6808	315.089	278.986	307.147	382.376	464.945	330.019	510.149	665.911	0.957514	0.000653712	NM_010880
Celsr2	2534	2977	2544	10003	5868	7351	10264	4835	342.971	302.345	357.776	587.634	440.546	332.781	424.979	472.926	0.736503	0.00378325	NM_017392
Creg2	4501	3854	2713	6058	6610	5728	13195	3696	609.2	391.413	381.543	355.882	496.252	259.307	546.337	361.517	0.123503	0.68638	NM_170597
Ankrd17	2079	2926	2158	6132	4648	10317	12425	5669	281.388	297.165	303.491	360.229	348.953	467.052	514.455	554.502	0.921451	0.000486851	NM_030886
Pcdhga2	2689	3213	2567	7457	7055	11611	9678	2071	363.95	326.313	361.01	438.068	529.661	525.631	400.716	202.571	0.563147	0.0642256	NM_033585
Prrt2	1927	2235	2012	8106	5975	12204	10689	3141	260.815	226.987	282.958	476.194	448.579	552.476	442.577	307.231	1.0985	3.36477e-05	NM_001102563
Pcdhgb7	2695	3201	2504	7386	7008	11693	9503	2253	364.762	325.094	352.15	433.897	526.132	529.343	393.47	220.373	0.580617	0.0482799	NM_033579
Pcdhgb4	2697	3194	2516	7464	7012	11773	9429	2110	365.033	324.383	353.838	438.479	526.433	532.965	390.406	206.386	0.572733	0.0584144	NM_033576
Pcdhgb5	2677	3218	2528	7346	7051	11612	9623	2072	362.326	326.821	355.526	431.547	529.361	525.676	398.439	202.669	0.566235	0.0625168	NM_033577
Camsap2	2484	3325	2549	7501	6478	10903	8816	4011	336.204	337.688	358.479	440.652	486.342	493.58	365.025	392.328	0.643706	0.00668881	NM_001081360
Pcdhga4	2682	3188	2502	7528	7000	11698	9418	2045	363.003	323.774	351.869	442.238	525.532	529.57	389.951	200.028	0.573926	0.0606781	NM_033587
Pcdhgb6	2686	3218	2506	7449	7029	11617	9429	2070	363.544	326.821	352.432	437.598	527.709	525.903	390.406	202.473	0.56606	0.0626174	NM_033578
Pcdhga1	2679	3180	2475	7431	6992	11661	9531	2045	362.597	322.962	348.072	436.54	524.931	527.895	394.63	200.028	0.578961	0.0583375	NM_033584
Pcdhgb8	2655	3180	2479	7381	6998	11645	9404	2196	359.348	322.962	348.635	433.603	525.382	527.17	389.371	214.797	0.586989	0.0479414	NM_033580
4932438A13Rik	2159	3200	2087	7263	4550	12001	10236	4424	292.216	324.993	293.506	426.671	341.596	543.287	423.82	432.725	0.821524	0.000997465	NM_172679
Pcdhgc4	2675	3241	2529	7298	6980	11610	9417	2132	362.055	329.157	355.666	428.727	524.03	525.586	389.91	208.537	0.555523	0.0639162	NM_033582
Ptprj	2338	2985	2060	7254	7068	11073	7792	5059	316.443	303.157	289.708	426.142	530.637	501.276	322.627	494.836	0.890356	0.000409507	NM_008982
Basp1	2189	2623	1676	8103	6110	9850	11075	3913	296.276	266.392	235.705	476.017	458.714	445.911	458.559	382.742	1.047	1.24759e-05	NM_027395
C030046I01Rik	3956	4696	3247	7861	3274	9683	7690	5127	535.436	476.927	456.642	461.801	245.799	438.35	318.403	501.487	-0.0117971	0.952979	NM_177994
Gda	2175	3068	1989	6953	5334	9622	12331	3930	294.381	311.587	279.723	408.46	400.455	435.589	510.563	384.405	0.84501	0.00049761	NM_010266
Agtpbp1	2547	3617	2381	5816	6783	8955	9937	5360	344.731	367.343	334.852	341.666	509.24	405.394	411.44	524.278	0.637084	0.0109101	NM_023328
Pcdh7	1416	2189	1614	6728	11053	7543	10585	4229	191.652	222.315	226.985	395.242	829.815	341.472	438.27	413.651	1.48286	2.81698e-06	NM_001122758
Gnaq	2585	3647	2498	7029	4726	8884	11970	3945	349.874	370.39	351.307	412.924	354.809	402.18	495.616	385.872	0.509047	0.0345801	NM_008139
Mll1	2642	2963	2505	8923	7855	9412	7523	3270	357.589	300.923	352.291	524.189	589.722	426.082	311.489	319.849	0.665859	0.0153599	NM_001081049
Tuba4a	2193	2697	2058	8188	5839	7894	12505	3567	296.818	273.908	289.427	481.011	438.369	357.362	517.768	348.899	0.887646	0.000445038	NM_009447
Ttyh1	5264	6695	5404	5338	4543	8132	5783	3590	712.47	679.946	759.992	313.585	341.07	368.136	239.444	351.149	-0.849607	0.000247188	NM_021324
Arhgef12	3051	4347	3204	7044	7244	7950	8304	3530	412.946	441.482	450.595	413.806	543.85	359.897	343.826	345.28	0.186588	0.456391	NM_027144
Slc4a10	2121	3095	2084	6638	7801	9009	9417	4488	287.073	314.329	293.084	389.955	585.668	407.838	389.91	438.985	0.874795	0.000474012	NM_033552
Tmx4	3191	4656	3111	7234	3755	8766	10761	3028	431.895	472.864	437.516	424.967	281.91	396.838	445.558	296.178	0.0301979	0.916568	NM_029148
Mical2	1772	2103	2027	6018	7426	10214	11546	3286	239.836	213.581	285.067	353.532	557.514	462.389	478.06	321.414	1.12706	4.36065e-05	NM_001193305
Ncan	3528	4954	3681	5955	6270	9140	6800	3947	477.507	503.129	517.678	349.831	470.726	413.769	281.553	386.068	-0.0896427	0.700672	NM_007789
D10Bwg1379e	1774	2237	1791	5016	5738	9895	12832	4874	240.107	227.19	251.878	294.669	430.786	447.948	531.307	476.741	1.17581	1.51489e-05	NM_001033258
Ptprs	2711	3189	2542	5868	3464	9589	11341	5451	366.928	323.876	357.495	344.72	260.063	434.095	469.573	533.179	0.535776	0.0562498	NM_011218
Spock2	4245	5180	4616	7918	4326	6489	7155	4204	574.551	526.082	649.172	465.149	324.779	293.758	296.252	411.206	-0.402483	0.0981872	NM_052994
Herc1	3116	3836	2757	6510	6486	6367	10265	4786	421.744	389.585	387.731	382.435	486.943	288.235	425.021	468.133	0.344827	0.175397	NM_145617
Ppp1cb	2186	3500	1995	7781	4591	8616	10292	5115	295.87	355.461	280.567	457.101	344.674	390.047	426.139	500.314	0.754635	0.00233102	NM_172707
Synpo	1261	1508	1348	7778	4978	12852	9763	4492	170.673	153.153	189.576	456.925	373.728	581.811	404.236	439.376	1.70356	1.02687e-10	NM_001109975
Faim2	2765	3662	2841	7038	4804	9835	10515	2422	374.236	371.914	399.544	413.453	360.665	445.231	435.372	236.903	0.29304	0.2741	NM_028224
Herc2	2451	3079	2341	7630	3978	7918	10914	5553	331.737	312.704	329.227	448.231	298.652	358.449	451.893	543.156	0.679849	0.0100572	NM_010418
Sgtb	1888	3354	2401	5459	4314	10539	11021	4801	255.537	340.633	337.665	320.693	323.878	477.102	456.323	469.6	0.704969	0.00873644	NM_144838
Dnajc6	2301	3307	2088	6446	5555	9446	12413	2210	311.435	335.86	293.646	378.676	417.047	427.621	513.959	216.167	0.627104	0.0310739	NM_001164585
Trim9	2315	2904	2041	8081	3797	7919	10337	6341	313.33	294.931	287.036	474.725	285.063	358.494	428.002	620.232	0.845199	0.00284059	NM_053167
Pea15a	2606	3212	2609	6059	4577	8196	13132	3329	352.716	326.211	366.917	355.941	343.623	371.034	543.729	325.62	0.465989	0.0776784	NM_011063
Hnrnpa3	2596	3509	2322	8233	4427	7075	10392	5015	351.363	356.375	326.555	483.654	332.361	320.286	430.279	490.532	0.561388	0.0271842	NM_146130
Nsd1	2421	3419	2688	7132	6148	8365	10359	3028	327.677	347.234	378.027	418.975	461.567	378.684	428.913	296.178	0.48245	0.052141	NM_008739
Gucy1a3	1917	3213	2037	6415	5167	10097	10166	4545	259.462	326.313	286.474	376.854	387.918	457.092	420.922	444.56	0.829328	0.000597217	NM_021896
Birc6	2613	3683	2322	7281	5256	8246	9765	4360	353.664	374.046	326.555	427.728	394.599	373.297	404.318	426.465	0.512278	0.0260792	NM_007566
Ctnnd2	2795	3638	3034	6877	5789	8944	7237	5180	378.297	369.476	426.687	403.995	434.615	404.896	299.647	506.672	0.369231	0.138258	NM_008729
Wasf1	1507	2083	1576	6151	4727	10449	11005	5891	203.969	211.55	221.641	361.345	354.884	473.027	455.66	576.217	1.37355	2.97627e-07	NM_031877
A830010M20Rik	2032	3208	2319	7019	7375	6254	11584	3519	275.027	325.805	326.133	412.337	553.685	283.119	479.634	344.204	0.730303	0.00829528	NM_001007574
Ddx17	3057	3731	2863	5885	6922	9620	6850	4355	413.758	378.921	402.638	345.719	519.676	435.498	283.623	425.976	0.317028	0.219882	NM_199080
Sgip1	1646	2380	1808	6501	6485	10130	10144	4162	222.782	241.713	254.268	381.907	486.868	458.586	420.011	407.098	1.15287	2.05457e-06	NM_144906
Cdkl5	1631	2241	1824	7586	4746	10365	9555	5274	220.752	227.596	256.519	445.646	356.311	469.225	395.623	515.866	1.1986	1.75568e-06	NM_001024624
Eno1	2126	3017	2083	7385	4922	7955	10696	5030	287.749	306.407	292.943	433.838	369.524	360.124	442.866	492	0.812258	0.000839578	NM_023119
Grlf1	2366	3638	2888	7137	6653	8317	8161	4038	320.233	369.476	406.154	419.269	499.48	376.511	337.905	394.969	0.453184	0.063123	NM_172739
Itfg1	2246	3314	2005	6906	5458	8349	12332	2419	303.991	336.571	281.973	405.699	409.765	377.96	510.605	236.61	0.645544	0.020849	NM_028007
Csde1	2455	3285	2449	6350	5907	7931	11083	3547	332.279	333.625	344.415	373.036	443.474	359.037	458.89	346.943	0.542848	0.0248094	NM_144901
St8sia3	2426	2979	2096	8507	7020	7685	6571	5694	328.354	302.548	294.771	499.751	527.033	347.901	272.071	556.947	0.815448	0.00355682	NM_009182
Rasal2	2944	3899	2425	7512	6236	6474	10465	2970	398.464	395.983	341.04	441.299	468.174	293.079	433.302	290.505	0.332139	0.205273	NM_177644
Gm5506	2120	2993	2071	7302	4903	7812	10670	5014	286.937	303.97	291.255	428.962	368.097	353.65	441.79	490.435	0.809777	0.000905883	NM_001025388
Mll2	1687	1946	1629	6747	4122	9903	9286	7417	228.332	197.636	229.095	396.358	309.463	448.31	384.486	725.479	1.35958	8.08338e-06	NM_001033276
Atp6v1d	1881	2416	1869	7180	4999	9770	11375	3179	254.589	245.37	262.847	421.795	375.305	442.289	470.98	310.948	0.976596	0.000105756	NM_023721
Tmem30a	2087	3529	1991	7065	5137	8839	9156	4785	282.471	358.406	280.005	415.039	385.665	400.142	379.103	468.035	0.722238	0.00264541	NM_133718
Eif4g3	1863	2327	2047	6854	6231	9471	8489	5296	252.153	236.331	287.88	402.644	467.798	428.753	351.486	518.018	1.04903	2.69752e-05	NM_172703
Ankrd11	1775	2094	2248	7245	7449	9309	8162	4282	240.242	212.667	316.148	425.613	559.241	421.419	337.946	418.835	1.05607	7.03301e-05	NM_001081379
Ppp3cb	2165	3589	2218	6183	6598	7712	9758	4341	293.028	364.5	311.929	363.225	495.351	349.123	404.029	424.606	0.640452	0.00944325	NM_008914
Atp5a1	3216	4052	3268	6665	5342	4920	13238	1852	435.278	411.522	459.596	391.541	401.056	222.729	548.118	181.15	-0.00951731	0.961704	NM_007505
6820431F20Rik	3582	6285	3970	6624	4189	9271	4736	3841	484.816	638.306	558.322	389.132	314.493	419.699	196.093	375.7	-0.425206	0.109636	NR_030708
L1cam	1502	1624	1440	8257	6156	6662	10461	6284	203.292	164.934	202.515	485.064	462.168	301.589	433.136	614.657	1.57692	2.66783e-08	NM_008478
Cds2	3331	4494	3237	8297	3248	7996	8304	3447	450.843	456.412	455.236	487.414	243.847	361.98	343.826	337.162	-0.0528589	0.824718	NM_138651
Mfsd4	9033	10720	8877	2671	1961	4192	2604	2270	1222.6	1088.73	1248.42	156.91	147.224	189.772	107.818	222.036	-2.54529	8.16619e-23	NM_172510
G3bp2	2278	3529	2335	8029	4125	10017	9403	2593	308.322	358.406	328.383	471.67	309.688	453.471	389.33	253.629	0.483477	0.0727646	NM_011816
Syt7	2454	3073	2351	5765	4619	7809	11587	4451	332.143	312.095	330.633	338.67	346.776	353.514	479.758	435.366	0.576966	0.0213416	NM_173068
D630045J12Rik	1541	1755	1427	7619	5608	4835	15595	3682	208.571	178.238	200.686	447.584	421.026	218.881	645.709	360.148	1.40782	1.7778e-05	NM_194061
Pter	634	924	556	8536	6883	9469	9100	5910	85.81	93.842	78.193	501.454	516.748	428.663	376.784	578.075	2.78635	3.1372e-24	NM_008961
Sh3gl2	1955	2581	1686	6352	7206	7979	10278	3877	264.605	262.127	237.111	373.153	540.997	361.21	425.559	379.221	1.01584	5.86929e-05	NM_019535
Herc3	1881	2659	1862	6692	4587	6936	14374	2903	254.589	270.049	261.863	393.127	344.373	313.993	595.153	283.951	0.870806	0.0028445	NM_028705
Trim2	2511	3337	2388	8114	5440	8146	8084	3873	339.858	338.906	335.837	476.664	408.413	368.77	334.717	378.83	0.520944	0.027013	NM_030706
R3hdm2	1900	2529	2343	5215	5782	9729	11409	2922	257.161	256.846	329.508	306.359	434.089	440.433	472.388	285.81	0.772629	0.00498978	NM_001168293
Gm6981	1797	2333	2055	7552	5630	6713	11242	4395	243.22	236.94	289.005	443.648	422.678	303.898	465.473	429.888	0.994018	0.000101087	NR_023357
Trio	2101	2971	2092	7665	5402	7477	10177	3786	284.366	301.735	294.209	450.287	405.56	338.485	421.377	370.32	0.742308	0.0018002	NM_001081302
Spin1	2925	4145	2593	7744	4750	6443	10885	2163	395.892	420.967	364.667	454.928	356.611	291.675	450.692	211.57	0.149317	0.607428	NM_011462
Tmem132b	2062	2883	1913	5702	6053	8272	10633	4101	279.087	292.798	269.035	334.969	454.435	374.474	440.258	401.131	0.825891	0.000712674	NM_001190352
Grm5	2049	2684	1847	7435	4290	9744	9668	3845	277.327	272.588	259.753	436.775	322.076	441.112	400.302	376.091	0.856959	0.000399508	NM_001143834
Mtap9	2464	3300	2196	5974	5616	8603	8378	5030	333.497	335.149	308.835	350.947	421.627	389.459	346.89	492	0.603289	0.013157	NM_001081230
Tsc22d1	2139	2699	2199	5530	4011	11238	9519	4073	289.509	274.111	309.257	324.864	301.13	508.745	394.133	398.393	0.714246	0.00642477	NM_207652
Nrxn2	1545	1673	1373	6029	3610	11427	11042	4617	209.112	169.91	193.092	354.179	271.024	517.301	457.192	451.603	1.41577	6.77307e-07	NM_020253
Pwwp2a	8887	10850	9097	2347	1858	3506	1931	2748	1202.84	1101.93	1279.36	137.876	139.491	158.717	79.953	268.79	-2.62587	4.61657e-17	NM_001164231
Rgs7	1331	1901	1445	5537	6732	8429	10786	5058	180.148	193.066	203.218	325.276	505.411	381.582	446.593	494.738	1.47275	2.80851e-08	NM_011880
Tnrc6b	2199	3050	2031	6077	4802	7991	10037	5003	297.63	309.759	285.63	356.998	360.515	361.753	415.581	489.359	0.723582	0.00320072	NM_177124
Tom1l2	2661	3290	2511	5626	3203	10412	9509	3622	360.16	334.133	353.135	330.504	240.468	471.352	393.719	354.279	0.345823	0.198364	NM_153080
Slc24a2	2396	3713	2647	4300	6770	11035	7551	2412	324.293	377.093	372.261	252.607	508.264	499.556	312.648	235.925	0.321551	0.296155	NM_001110240
Ncam1	2381	2960	2243	7940	5290	6855	6198	6924	322.263	300.618	315.445	466.442	397.152	310.327	256.627	677.257	0.732365	0.0173724	NM_001113204
Plxna4	1597	2103	1624	6433	6166	9084	7494	6278	216.15	213.581	228.391	377.912	462.918	411.234	310.288	614.07	1.29289	2.91494e-06	NM_175750
Zfp488	9131	10553	6647	3756	2113	4132	2510	1884	1235.86	1071.77	934.802	220.649	158.636	187.056	103.926	184.28	-2.35973	7.1494e-20	NM_001013777
Nptn	1676	2382	1637	5370	6834	7500	9860	5357	226.843	241.916	230.22	315.465	513.069	339.526	408.252	523.984	1.15845	1.88954e-05	NM_009145
Gng2	1937	2304	1612	7707	3442	7647	11120	4795	262.169	233.995	226.704	452.754	258.411	346.18	460.422	469.014	1.03049	0.000187389	NM_010315
Wnk1	2281	3402	2318	6749	5459	8326	8293	3663	308.728	345.508	325.992	396.475	409.84	376.919	343.37	358.289	0.510723	0.0269628	NM_198703
Reep5	2501	3772	2470	6383	4584	7060	10979	2700	338.505	383.085	347.369	374.975	344.148	319.607	454.584	264.095	0.289215	0.262495	NM_007874
6230409E13Rik	2288	3209	2121	6992	5059	7579	7759	5437	309.676	325.907	298.287	410.751	379.809	343.102	321.26	531.809	0.656771	0.00962286	NM_175234
Rab1	2203	3998	2298	7156	4608	8698	8050	3311	298.171	406.038	323.18	420.385	345.95	393.759	333.309	323.859	0.389727	0.107532	NM_008996
Mll5	2131	2753	2239	7087	5153	9983	5813	5141	288.426	279.595	314.882	416.332	386.866	451.931	240.686	502.857	0.742981	0.00648524	NM_026984
Skp1a	1764	2579	1805	5179	3498	8109	13994	3308	238.753	261.924	253.846	304.245	262.616	367.095	579.42	323.566	0.861761	0.00411426	NM_011543
Bri3bp	7842	9369	7542	3065	1908	4199	4172	1992	1061.4	951.518	1060.67	180.056	143.245	190.089	172.741	194.844	-2.23316	9.45575e-23	NM_029752
Nap1l1	2396	3521	2202	7546	4195	7518	7487	5212	324.293	357.594	309.679	443.296	314.944	340.341	309.998	509.802	0.519057	0.0453768	NM_001146707
Hspa4	1483	2104	1643	5259	6582	8224	8394	6362	200.721	213.683	231.064	308.944	494.15	372.301	347.552	622.287	1.30197	7.46236e-06	NM_008300
Epha4	2206	2908	1953	7270	4397	10042	6800	4469	298.577	295.337	274.66	427.082	330.109	454.602	281.553	437.126	0.7187	0.00470041	NM_007936
Fat3	2304	2786	1814	5395	4801	7094	13349	2342	311.841	282.947	255.112	316.934	360.44	321.146	552.713	229.078	0.644412	0.0318743	NM_001080814
Trank1	2433	3145	2207	7115	5387	10037	4762	4781	329.301	319.407	310.382	417.976	404.434	454.376	197.17	467.644	0.581141	0.0439438	NM_001164659
Scamp1	2333	3587	2294	5592	4867	7504	9893	3775	315.766	364.297	322.617	328.507	365.395	339.707	409.618	369.244	0.426016	0.0736708	NM_029153
Ppm1e	1936	2836	1752	8067	6210	8603	6934	3503	262.033	288.025	246.393	473.902	466.222	389.459	287.101	342.639	0.862868	0.000733412	NM_177167
Ctcfl	8508	10239	8466	2539	1838	3561	2400	2286	1151.54	1039.88	1190.62	149.156	137.99	161.207	99.372	223.601	-2.56666	4.12206e-22	NM_001081387
Slc25a4	2271	3369	2669	5604	6875	7076	9748	2189	307.375	342.156	375.355	329.212	516.147	320.331	403.615	214.113	0.368006	0.209384	NM_007450
Pitpna	2061	2569	1852	5472	6763	9807	8956	2249	278.952	260.908	260.456	321.457	507.739	443.964	370.822	219.982	0.789547	0.00661476	NM_008850
Tacc1	2343	3224	2478	6356	3691	8922	9501	3179	317.12	327.43	348.494	373.388	277.105	403.9	393.388	310.948	0.394787	0.112169	NM_177089
Tulp4	2440	3265	2240	6818	5114	9835	5481	4469	330.248	331.594	315.023	400.529	383.938	445.231	226.94	437.126	0.519859	0.0511845	NM_054040
Ccdc88a	1806	2670	1993	6342	6012	9351	7414	3874	244.438	271.166	280.286	372.566	451.357	423.321	306.976	378.928	0.846539	0.000566661	NM_176841
Actg1	2648	3333	2281	6080	3662	8662	9048	3704	358.401	338.5	320.789	357.175	274.928	392.13	374.631	362.299	0.362692	0.134841	NM_009609
Sod1	1941	3120	2054	6448	3427	8500	11042	2884	262.71	316.868	288.865	378.793	257.285	384.796	457.192	282.093	0.591549	0.0293826	NM_011434
Stxbp5	1935	2714	1959	8167	4885	7051	7637	5012	261.898	275.634	275.504	479.777	366.746	319.199	316.209	490.239	0.843512	0.00106199	NM_001081344
Cox8a	2708	3166	2267	4581	3159	9333	9874	4165	366.522	321.54	318.82	269.115	237.165	422.506	408.832	407.391	0.368999	0.18651	NM_007750
Pdzd2	980	1525	1011	5908	5267	10129	8267	6083	132.641	154.879	142.182	347.07	395.425	458.541	342.294	594.997	1.88442	2.63641e-11	NM_001081064
Hlf	3150	5122	3034	7166	6218	3969	7518	2990	426.345	520.191	426.687	420.972	466.822	179.677	311.282	292.461	-0.151621	0.593596	NM_172563
Gnal	1975	2820	1884	6406	6670	7303	6542	5391	267.312	286.4	264.957	376.326	500.757	330.608	270.871	527.31	0.858992	0.00188332	NM_010307
Tpm1	1328	2006	1730	7008	5576	7216	8642	5468	179.742	203.73	243.299	411.691	418.624	326.669	357.821	534.842	1.2756	1.83841e-06	NM_024427
Gabarapl1	2181	2910	1972	7524	4990	5250	9066	5062	295.193	295.54	277.333	442.003	374.629	237.668	375.376	495.13	0.717204	0.00890171	NM_020590
Ptn	3236	3634	3985	5769	3828	5557	9772	3068	437.985	369.07	560.431	338.905	287.391	251.566	404.608	300.09	-0.219261	0.389064	NM_008973
Mast3	2503	2872	2197	7725	3842	6767	9227	3702	338.775	291.681	308.975	453.811	288.442	306.343	382.043	362.104	0.500859	0.0460001	NM_199308
Atp6v0a1	2567	3243	2356	7454	6248	8213	6409	2322	347.438	329.36	331.336	437.891	469.075	371.803	265.364	227.122	0.376349	0.17942	NM_016920
Arhgap21	2067	2731	2109	6658	6894	7222	7244	3845	279.764	277.361	296.6	391.13	517.574	326.941	299.937	376.091	0.728301	0.00453527	NM_001128084
Flrt2	1805	2777	1920	5729	6563	9423	6527	3997	244.303	282.033	270.019	336.555	492.724	426.58	270.25	390.959	0.833515	0.00158689	NM_201518
Kidins220	3083	4124	2691	6400	4721	8037	6390	3196	417.277	418.834	378.449	375.973	354.434	363.836	264.577	312.61	0.026983	0.918628	NM_001081378
Syn2	1992	2549	1548	6957	3684	7162	10399	4339	269.613	258.877	217.703	408.695	276.58	324.224	430.569	424.411	0.893598	0.000640849	NM_013681
Tmem181b-ps	2181	5678	3897	6861	2707	9600	3401	4206	295.193	576.659	548.055	403.055	203.231	434.593	140.818	411.402	-0.274828	0.430907	NR_033520
Ubr4	1601	2223	1758	6921	5023	9993	6298	4653	216.692	225.768	247.237	406.58	377.107	452.384	260.768	455.124	1.06562	5.29938e-05	NM_001160319
Wipf3	1053	1210	1024	6620	6947	10592	7781	3236	142.521	122.888	144.01	388.897	521.553	479.501	322.171	316.523	1.87527	1.70474e-11	NM_001167860
Spag9	2771	4505	2924	6114	3971	6701	7495	3929	375.049	457.529	411.217	359.172	298.127	303.355	310.329	384.307	-0.0196903	0.922714	NM_027569
Gm6682	2617	3301	2706	5679	3948	8487	9506	2127	354.205	335.25	380.559	333.617	296.4	384.207	393.595	208.048	0.165731	0.545178	NR_033599
Ppfia2	1599	2605	1845	6241	6577	8584	5387	5499	216.421	264.564	259.472	366.633	493.775	388.599	223.048	537.874	1.00472	0.000740515	NM_177373
Luc7l3	1800	2552	1891	5088	5558	7424	9010	4937	243.626	259.182	265.941	298.899	417.272	336.085	373.058	482.903	0.882451	0.000640367	NM_026313
Med13	1821	3017	1936	6184	5463	8314	6232	5238	246.468	306.407	272.27	363.284	410.14	376.376	258.035	512.345	0.784556	0.00360991	NM_001080931
Pkm2	2056	2904	2113	7205	4761	8382	7530	3245	278.275	294.931	297.162	423.264	357.437	379.454	311.779	317.403	0.605465	0.0109626	NM_011099
Rph3a	1984	2587	2343	3856	4564	10776	7795	4243	268.53	262.736	329.508	226.524	342.647	487.831	322.751	415.021	0.631031	0.0282884	NM_011286
Kifap3	1948	2685	1922	4251	6194	9517	8653	2956	263.657	272.689	270.301	249.728	465.021	430.836	358.276	289.135	0.723793	0.00869849	NM_010629
Ppme1	1385	1601	1215	5156	4784	11718	6585	5544	187.457	162.598	170.872	302.893	359.163	530.475	272.651	542.275	1.51575	5.4285e-07	NM_028292
Epb4.1l1	2977	3774	2916	6433	2744	8851	6752	3539	402.93	383.288	410.092	377.912	206.008	400.686	279.566	346.16	-0.00399761	0.975843	NM_013510
Dcaf7	2283	3305	2225	4435	4440	6183	11953	3155	308.999	335.657	312.913	260.538	333.337	279.905	494.912	308.6	0.385724	0.167083	NM_027946
Stxbp5l	2360	3610	2283	5164	5605	9128	7018	2794	319.421	366.632	321.07	303.363	420.801	413.225	290.579	273.29	0.324656	0.205733	NM_172440
Pcnx	1688	2279	1509	6342	4965	7403	8944	4824	228.467	231.456	212.218	372.566	372.752	335.135	370.325	471.85	1.08633	1.0782e-05	NM_018814
Zfp106	2987	3983	3320	5043	3963	7333	7376	3786	404.284	404.514	466.909	296.255	297.526	331.966	305.402	370.32	-0.10286	0.64911	NM_011743
Rtn4rl1	978	1248	931	6441	5850	11381	7614	3305	132.37	126.747	130.931	378.382	439.194	515.219	315.257	323.272	1.90465	3.5348e-12	NM_177708
Scg2	916	1233	950	7010	4922	7167	11623	3906	123.979	125.224	133.603	411.808	369.524	324.451	481.249	382.058	1.93397	3.14478e-13	NM_009129
Grin2a	1453	1838	1386	6092	5578	7314	9810	4226	196.66	186.668	194.92	357.879	418.774	331.106	406.182	413.358	1.3074	1.17966e-07	NM_008170
Crebbp	1604	2178	1691	7071	5460	9348	6513	3738	217.098	221.198	237.814	415.392	409.915	423.185	269.67	365.625	1.04267	3.82604e-05	NM_001025432
Ubap2l	1563	1846	1429	5030	5724	7410	9958	4630	211.548	187.48	200.968	295.491	429.735	335.451	412.31	452.874	1.25511	1.81018e-06	NM_001165984
Pten	2799	4470	2488	5380	3771	7299	8800	2563	378.838	453.974	349.9	316.052	283.111	330.426	364.363	250.695	-0.0426	0.850502	NM_008960
Fry	2474	3104	2168	4105	5007	8009	7429	5182	334.85	315.243	304.897	241.152	375.905	362.568	307.597	506.867	0.481681	0.0826869	NM_172887
Wdr26	2572	3328	2084	5630	4529	9351	6838	3145	348.114	337.992	293.084	330.739	340.019	423.321	283.126	307.622	0.351904	0.150253	NM_145514
Pdp1	1057	2011	1303	5660	4764	9191	9850	3627	143.063	204.238	183.248	332.501	357.662	416.078	407.838	354.768	1.38708	1.01224e-07	NM_001098230
6330527O06Rik	1545	2948	1829	4745	4216	11339	8713	2015	209.112	299.4	257.222	278.749	316.52	513.318	360.761	197.093	0.692966	0.0271857	NM_029530
1110021J02Rik	8047	9604	7736	2708	1574	3382	2093	2156	1089.14	975.384	1087.95	159.084	118.17	153.103	86.66	210.885	-2.55017	3.21358e-20	NM_001163741
Akap9	1777	2181	2091	5678	4006	6768	10335	4424	240.513	221.503	294.068	333.559	300.754	306.388	427.919	432.725	0.823892	0.00191221	NM_194462
Eif5	2151	3021	2077	7006	3405	7823	8824	2930	291.133	306.813	292.099	411.573	255.634	354.148	365.356	286.592	0.479602	0.0587001	NM_173363
Son	2567	3335	2334	7180	4787	8059	5544	3329	347.438	338.703	328.242	421.795	359.389	364.832	229.549	325.62	0.30948	0.222493	NM_178880
Plk2	1566	2186	1617	6926	3708	7576	9520	3978	211.955	222.011	227.407	406.873	278.382	342.966	394.174	389.1	1.02317	4.91895e-05	NM_152804
Aff4	1906	2742	2114	7840	4141	5008	7649	5615	257.973	278.478	297.303	460.567	310.89	226.713	316.706	549.22	0.726149	0.0158169	NM_033565
Ppp2r3d	8121	9577	8104	2382	1471	3264	1952	2098	1099.16	972.642	1139.71	139.933	110.437	147.762	80.822	205.212	-2.66594	5.06383e-21	NM_001163415
Rad23b	1315	1660	1287	6557	3219	7417	11487	3998	177.982	168.59	180.997	385.196	241.67	335.768	475.618	391.057	1.36703	1.39023e-06	NM_009011
Wipf2	5761	6973	5831	3875	3276	3453	3953	3767	779.738	708.179	820.044	227.64	245.949	156.318	163.673	368.462	-1.42397	5.38929e-07	NM_197940
Pbx1	3275	3998	2914	7579	3277	6304	7224	2233	443.264	406.038	409.811	445.235	246.024	285.383	299.109	218.417	-0.187783	0.468166	NM_183355
NR_015570	1858	2397	1694	5947	4845	8655	8047	3335	251.476	243.44	238.236	349.361	363.743	391.813	333.185	326.206	0.836084	0.000402472	NR_015570
Nsg2	2010	2737	2122	5399	5170	8581	7199	3532	272.049	277.97	298.428	317.169	388.143	388.463	298.074	345.476	0.601801	0.0124272	NM_008741
Enpp2	2033	2911	2114	5026	7386	8162	6579	2500	275.162	295.642	297.303	295.256	554.511	369.495	272.403	244.533	0.566138	0.0548849	NM_015744
Tpr	1840	2316	1761	5807	5219	7617	8156	3938	249.04	235.213	247.658	341.137	391.821	344.822	337.698	385.188	0.867852	0.000251319	NM_133780
Dpp10	1603	2687	1768	4441	5135	8131	9363	3485	216.962	272.892	248.643	260.89	385.515	368.091	387.674	340.878	0.8113	0.00169156	NM_199021
Wdr7	2112	2519	1872	5495	6105	8924	7304	2270	285.854	255.83	263.269	322.808	458.339	403.99	302.421	222.036	0.654607	0.0182167	NM_001014981
Casc4	2396	3489	2276	5218	5089	6827	7381	3736	324.293	354.344	320.086	306.536	382.062	309.059	305.609	365.43	0.309725	0.191985	NM_177054
Hnrnpd	2333	2901	2069	6582	4075	7759	6931	3703	315.766	294.626	290.974	386.665	305.935	351.251	286.977	362.202	0.476564	0.0449617	NM_001077265
Ddx6	1902	2523	1695	6198	4013	6246	9998	3727	257.431	256.236	238.377	364.107	301.28	282.757	413.966	364.549	0.771146	0.00215202	NM_001110826
Bclaf1	1914	2221	1738	5956	5030	6970	9996	2461	259.056	225.565	244.424	349.89	377.632	315.533	413.883	240.718	0.790789	0.00271614	NM_001025392
Bmpr2	1326	1862	1487	5393	6083	6462	8562	5004	179.471	189.105	209.124	316.816	456.687	292.535	354.508	489.456	1.2942	2.38079e-06	NM_007561
Arl6ip1	2276	3620	2154	6125	4348	6869	9598	1147	308.051	367.648	302.928	359.818	326.43	310.96	397.404	112.192	0.193314	0.580472	NM_019419
Pcdhac2	1657	2294	1533	6659	5860	5366	8722	4040	224.271	232.979	215.594	391.188	439.945	242.919	361.133	395.165	1.01208	0.000135073	NM_001003672
Rragd	1533	2822	1782	3500	3408	10872	8403	3793	207.488	286.603	250.612	205.61	255.859	492.177	347.925	371.005	0.741262	0.0170564	NM_027491
Dnm3	2274	3011	1987	6504	3981	6818	9285	2247	307.781	305.798	279.442	382.083	298.877	308.652	384.444	219.786	0.406142	0.122601	NM_001038619
Srsf5	2172	2864	1903	5124	3165	7948	9979	2894	293.975	290.868	267.629	301.014	237.615	359.807	413.179	283.071	0.478263	0.0723905	NM_001079695
B4galnt2	7864	9646	8055	2135	1407	3147	1832	1880	1064.37	979.65	1132.82	125.422	105.632	142.465	75.854	183.889	-2.76167	3.50743e-23	NM_008081
BC024659	2085	3462	2199	6085	2638	10753	5735	2953	282.2	351.602	309.257	357.468	198.05	486.789	237.457	288.842	0.300242	0.322506	NM_001135577
Rgs17	1455	2099	1276	8975	3404	4906	7315	6462	196.931	213.175	179.45	527.244	255.559	222.095	302.877	632.068	1.28387	0.000248001	NM_001161822
Gpr39	1415	1138	900	9677	3525	6950	8649	3632	191.517	115.576	126.572	568.483	264.643	314.627	358.111	355.257	1.66844	9.08445e-08	NM_027677
Man1a2	2011	3160	1854	4717	4481	7709	7895	4046	272.184	320.93	260.738	277.104	336.415	348.987	326.891	395.752	0.552367	0.025601	NM_010763
Atf6	1146	1650	1231	4475	8659	7069	6559	5056	155.108	167.574	173.122	262.888	650.083	320.014	271.574	494.543	1.57859	2.38666e-06	NM_001081304
Ctsb	2143	3457	2343	3433	4119	7402	10831	2106	290.05	351.094	329.508	201.674	309.238	335.089	448.456	205.994	0.205817	0.507315	NM_007798
Ckap5	1932	2696	1900	4603	4320	9506	7713	3160	261.492	273.806	267.207	270.407	324.328	430.338	319.356	309.089	0.613898	0.0157218	NM_001165989
Serbp1	1834	2435	2069	6237	4870	6509	8273	3511	248.228	247.299	290.974	366.398	365.62	294.663	342.542	343.422	0.690151	0.00406063	NM_025814
Nf1	1732	2480	1512	3907	3136	9955	8546	4424	234.422	251.869	212.64	229.52	235.438	450.664	353.846	432.725	0.859322	0.00432085	NM_010897
Usp33	1029	1473	1088	2348	3470	5064	19717	1419	139.273	149.598	153.011	137.935	260.514	229.248	816.38	138.797	1.43263	0.00502708	NM_133247
Celf5	1697	2277	1558	6087	5434	6980	8785	2747	229.685	231.253	219.11	357.586	407.963	315.985	363.742	268.692	0.902937	0.000332877	NM_176954
Pds5b	1776	2498	1697	5058	3006	9617	8989	2890	240.378	253.697	238.658	297.136	225.678	435.363	372.188	282.68	0.711419	0.0105372	NM_175310
Cyld	2333	3459	2124	4223	3448	9497	7051	3389	315.766	351.297	298.709	248.084	258.862	429.93	291.946	331.488	0.26408	0.321905	NM_001128169
Gpi1	2213	2600	1906	4173	4298	9268	8196	2863	299.525	264.057	268.051	245.146	322.677	419.563	339.354	280.039	0.523266	0.0466753	NM_008155
Rtf1	1627	2138	1860	6473	3930	5940	9224	4223	220.211	217.136	261.581	380.262	295.049	268.904	381.918	413.064	0.884177	0.000730641	NM_030112
Pafah1b2	2372	3018	2013	5511	3448	6172	9436	3365	321.045	306.509	283.099	323.748	258.862	279.407	390.696	329.141	0.369895	0.141325	NM_008775
Ralgapa1	1670	2490	1665	4409	4597	6755	9340	4398	226.031	252.885	234.158	259.01	345.124	305.8	386.721	430.182	0.849424	0.00133795	NM_019994
Mdh1	2122	2938	1965	5245	4226	5633	10782	2357	287.208	298.384	276.348	308.122	317.271	255.006	446.427	230.545	0.427943	0.124322	NM_008618
Smap2	1194	1431	1136	5934	4157	7608	9303	4486	161.605	145.333	159.762	348.598	312.091	344.415	385.189	438.789	1.54167	2.43824e-09	NM_133716
Cox7c	1949	2691	1864	6527	3924	5888	9493	2885	263.793	273.299	262.144	383.434	294.598	266.55	393.056	282.191	0.589403	0.0209189	NM_007749
Sdha	2287	3161	2232	3648	4140	9248	7982	2482	309.54	321.032	313.898	214.305	310.814	418.658	330.494	242.772	0.256979	0.356241	NM_023281
Tnks2	2211	3536	2102	3735	3652	10212	7729	1964	299.254	359.117	295.615	219.416	274.177	462.298	320.018	192.105	0.195266	0.529479	NM_001163635
Matr3	1839	2829	1710	4367	3186	6584	10492	4116	248.904	287.314	240.486	256.543	239.192	298.058	434.42	402.598	0.646892	0.0236297	NM_010771
Scamp5	2125	2856	1966	4616	3291	6306	9888	4070	287.614	290.056	276.489	271.171	247.075	285.473	409.411	398.099	0.490848	0.0703683	NM_020270
Cdk17	1737	2578	1610	5535	4585	8601	7189	3197	235.099	261.822	226.423	325.158	344.223	389.368	297.66	312.708	0.775101	0.00142072	NM_146239
Phactr1	2979	3681	2707	6368	3543	6439	6848	2462	403.201	373.843	380.699	374.093	265.994	291.494	283.54	240.816	-0.102584	0.658107	NM_198419
E030024N20Rik	1708	2720	1619	4575	2825	7184	11113	3208	231.174	276.244	227.688	268.762	212.09	325.22	460.132	313.784	0.681297	0.0203328	NR_033228
Secisbp2l	1621	2118	1634	6836	3767	5803	10102	3008	219.399	215.105	229.798	401.586	282.811	262.702	418.272	294.222	0.89117	0.000882518	NM_177608
Rab3a	1999	2488	1798	5257	2783	10122	8560	1857	270.56	252.682	252.862	308.827	208.936	458.224	354.426	181.639	0.534411	0.0904085	NM_001166399
Nptx1	1964	2803	2156	6417	3413	8326	8363	1358	265.823	284.673	303.209	376.972	256.234	376.919	346.269	132.83	0.370499	0.25514	NM_008730
Rufy3	2303	2743	2109	5236	3931	6087	9997	2363	311.706	278.58	296.6	307.593	295.124	275.559	413.924	231.132	0.35396	0.184266	NM_027530
Pcdh1	1342	1666	1424	7527	4530	6484	7187	4558	181.637	169.199	200.264	442.18	340.094	293.531	297.577	445.832	1.28775	1.34027e-06	NM_029357
Baiap2	1144	1556	1272	6435	2866	8929	9812	2642	154.838	158.028	178.888	378.029	215.168	404.217	406.264	258.422	1.3275	7.33989e-06	NM_130862
Lancl2	1458	2245	1632	4400	7691	5164	8955	3091	197.337	228.003	229.517	258.482	577.409	233.775	370.781	302.34	0.982031	0.00198039	NM_133737
Spnb3	3049	3715	3493	6018	3176	5459	6609	3067	412.675	377.296	491.239	353.532	238.441	247.129	273.645	299.993	-0.293331	0.223234	NM_021287
Hnrnpul2	1552	1742	1412	4854	4675	5951	8231	6155	210.06	176.918	198.577	285.152	350.98	269.402	340.803	602.039	1.23017	6.26586e-05	NM_001081196
Hnrnpu	1950	2746	2023	6134	5559	6420	5958	3719	263.928	278.884	284.505	360.347	417.347	290.634	246.69	363.767	0.585496	0.0216034	NM_016805
Cnbp	2005	3057	1725	4822	3739	6027	9416	3712	271.372	310.47	242.596	283.272	280.709	272.843	389.868	363.082	0.52178	0.0444248	NM_001109745
Ranbp2	1481	2140	1358	5280	4303	6335	9303	4295	200.45	217.339	190.983	310.178	323.052	286.786	385.189	420.107	1.07538	3.32211e-05	NM_011240
Atp1b2	3252	4778	3441	6408	4018	7130	2831	2590	440.151	485.255	483.926	376.443	301.655	322.776	117.217	253.336	-0.480915	0.11263	NM_013415
Iqsec3	4348	3975	2873	5279	4591	3635	6846	2891	588.492	403.702	404.045	310.119	344.674	164.557	283.458	282.777	-0.441123	0.105435	NM_001033354
Mecp2	2253	2661	2048	4733	4931	6711	9378	1691	304.938	270.252	288.021	278.044	370.2	303.808	388.295	165.402	0.375412	0.207231	NM_010788
Uba1	2207	2864	2054	5178	4952	7833	6770	2520	298.712	290.868	288.865	304.186	371.776	354.601	280.311	246.489	0.394191	0.113022	NM_009457
Syt4	2416	3533	2095	6329	2975	6029	8189	2772	327	358.812	294.631	371.802	223.351	272.933	339.064	271.138	0.162439	0.534247	NM_009308
Ensa	1856	2294	1767	7544	4870	5149	8035	2820	251.205	232.979	248.502	443.178	365.62	233.096	332.688	275.833	0.73712	0.00627336	NM_019561
2016-09-07	1508	2139	1713	5978	5175	5075	9281	3436	204.104	217.237	240.908	351.182	388.518	229.746	384.278	336.086	0.920458	0.000583008	NM_009859
Btbd3	2015	3253	1955	4240	3768	6009	9341	3619	272.726	330.375	274.942	249.082	282.886	272.028	386.763	353.985	0.389821	0.139189	NM_145534
Tmem47	1202	1974	1312	6471	4726	6596	6556	5304	162.688	200.48	184.513	380.144	354.809	298.602	271.45	518.8	1.30148	3.78678e-06	NM_138751
Nisch	2347	3000	2212	5580	3045	6111	9356	2441	317.661	304.681	311.085	327.802	228.606	276.646	387.384	238.762	0.217117	0.417623	NM_022656
Ghitm	1804	3107	1881	4222	3780	5667	10843	2739	244.167	315.548	264.535	248.025	283.787	256.546	448.953	267.91	0.445497	0.118078	NM_078478
6330403A02Rik	2304	2919	2102	5078	5356	7984	5858	2330	311.841	296.454	295.615	298.311	402.107	361.437	242.55	227.904	0.328088	0.218538	NM_001081227
Arhgap5	1362	2459	1327	5390	4698	8539	6519	3618	184.344	249.737	186.623	316.64	352.707	386.561	269.918	353.888	1.0042	9.8045e-05	NM_009706
Nlgn2	1599	1792	1384	5276	2157	9143	9964	2508	216.421	181.996	194.639	309.943	161.939	413.905	412.558	245.315	0.955104	0.00326465	NM_198862
Cadps	2151	3089	2253	4463	4202	4882	8795	3941	291.133	313.72	316.851	262.183	315.469	221.009	364.156	385.481	0.320914	0.232718	NM_012061
Fam171b	1837	2513	1707	5256	5652	5807	7716	3247	248.634	255.221	240.064	308.768	424.329	262.883	319.48	317.599	0.703441	0.00566406	NM_175514
Kif3a	1874	2565	1967	5591	4538	6754	6324	4089	253.642	260.502	276.629	328.448	340.695	305.754	261.844	399.958	0.616083	0.0128523	NM_008443
Mapk8ip3	2011	2449	2169	5004	6929	5924	7107	2097	272.184	248.721	305.038	293.964	520.201	268.18	294.264	205.114	0.503631	0.0986543	NM_001163447
Dynll2	1264	1837	1229	5487	3572	8494	8111	3677	171.08	186.566	172.841	322.338	268.171	384.524	335.835	359.659	1.22547	1.60863e-06	NM_026556
2016-09-05	1895	2419	1908	4266	3033	9820	7765	2511	256.484	245.674	268.332	250.61	227.705	444.552	321.509	245.609	0.523738	0.0673676	NM_213614
Actr2	2032	3477	1845	4435	4044	7345	7600	2835	275.027	353.125	259.472	260.538	303.607	332.509	314.677	277.3	0.317972	0.202566	NM_146243
Dnaja1	1638	2420	1760	4339	7593	6490	5852	3508	221.7	245.776	247.518	254.898	570.052	293.803	242.301	343.128	0.81927	0.00778686	NM_008298
Sez6l2	1223	1619	1193	3669	3808	12693	6450	2910	165.53	164.426	167.778	215.538	285.889	574.613	267.061	284.636	1.28056	0.000101356	NM_144926
Mfap1a	4848	6025	4924	3447	3594	3333	3890	3483	656.166	611.9	692.487	202.497	269.823	150.885	161.065	340.683	-1.23494	1.31172e-05	NM_026220
Prpf8	1971	2713	2074	5362	3804	6907	8378	2332	266.77	275.533	291.677	314.995	285.589	312.681	346.89	228.1	0.405732	0.107245	NM_138659
Mapk9	1701	2851	1808	4871	4028	6832	7982	3339	230.226	289.548	254.268	286.151	302.406	309.285	330.494	326.598	0.577099	0.0175897	NM_001163672
Tmtc1	1424	1913	1412	5871	4305	5696	9600	3186	192.735	194.285	198.577	344.897	323.202	257.859	397.487	311.632	1.05249	4.49393e-05	NM_198967
Camk2d	1717	2473	1434	6033	2417	6669	9016	3647	232.392	251.158	201.671	354.413	181.459	301.906	373.306	356.724	0.766763	0.00797527	NM_001025439
Klf9	948	1080	957	6142	7635	7968	4599	4029	128.31	109.685	134.588	360.817	573.205	360.712	190.421	394.089	1.89687	1.00674e-08	NM_010638
Ahcyl1	2833	4067	2671	5014	4823	5714	5825	2346	383.44	413.045	375.636	294.552	362.091	258.673	241.183	229.469	-0.191644	0.423154	NM_145542
Rabgap1l	1590	2129	1381	6063	5795	6311	6234	3743	215.203	216.222	194.217	356.176	435.065	285.7	258.118	366.114	1.00924	0.000118202	NM_001038621
Dpp8	2262	3421	2199	3394	3848	7407	7804	2904	306.157	347.438	309.257	199.383	288.892	335.316	323.124	284.049	0.145547	0.585274	NM_028906
Kif21a	1843	2140	2078	5470	5156	5191	8286	3054	249.446	217.339	292.24	321.34	387.092	234.997	343.081	298.721	0.630693	0.0168452	NM_001109040
Ogdh	2374	3202	2106	3824	2414	9520	7541	2097	321.315	325.196	296.178	224.644	181.233	430.971	312.234	205.114	0.0970071	0.763582	NM_010956
Tmsb4x	2204	2536	1733	6278	2863	5903	8580	2890	298.306	257.557	243.721	368.806	214.942	267.229	355.254	282.68	0.468169	0.0798382	NM_021278
Lrp8	4004	3385	2333	5003	3822	4509	6661	3193	541.932	343.781	328.102	293.905	286.94	204.123	275.798	312.317	-0.250419	0.330396	NM_001080926
Nfatc4	4830	3249	2147	5212	4240	2674	6955	3569	653.729	329.969	301.944	306.183	318.322	121.052	287.971	349.095	-0.321892	0.337311	NM_001168346
Ddn	3700	4042	3250	4939	1962	5604	6430	2905	500.787	410.506	457.064	290.146	147.299	253.694	266.233	284.147	-0.570015	0.0311698	NM_001013741
Hnrnpk	1541	2062	1386	4097	3456	7332	10174	2756	208.571	209.417	194.92	240.682	259.463	331.92	421.253	269.573	0.889804	0.00140866	NM_025279
Mrfap1	2326	3622	2202	5877	2378	6431	7666	2208	314.819	367.851	309.679	345.249	178.531	291.132	317.41	215.971	0.0120987	0.977997	NM_026242
Eif3a	1767	2454	1803	7172	4041	3830	8069	3488	239.159	249.229	253.565	421.325	303.382	173.384	334.096	341.172	0.650909	0.0256709	NM_010123
Arpc2	1602	2082	1469	4999	6423	6783	4684	4502	216.827	211.448	206.593	293.67	482.213	307.067	193.94	440.354	1.00096	0.0010857	NM_029711
St3gal5	1238	1660	992	5454	4574	6456	9308	2848	167.56	168.59	139.51	320.4	343.397	292.264	385.396	278.572	1.34055	2.49305e-07	NM_011375
Trip12	2103	2845	1907	5005	3931	7975	5558	3179	284.636	288.939	268.191	294.023	295.124	361.029	230.128	310.948	0.392604	0.113604	NM_133975
Slc7a14	2933	3685	2418	6580	2772	6415	4672	3011	396.975	374.249	340.056	386.547	208.111	290.408	193.443	294.515	-0.131084	0.613785	NM_172861
Fam49a	2111	2760	1816	5560	3164	6037	8266	2720	285.719	280.306	255.393	326.627	237.54	273.296	342.253	266.051	0.387111	0.123341	NM_029758
Kif5b	4110	5205	3929	3473	2606	6514	4027	2523	556.279	528.621	552.555	204.024	195.648	294.889	166.737	246.782	-0.995391	6.19752e-05	NM_008448
Egr1	1456	2503	2184	6651	2578	5989	8534	2486	197.066	254.205	307.147	390.718	193.546	271.123	353.349	243.163	0.503435	0.0894911	NM_007913
Fam19a1	897	1171	767	5440	3678	8735	6064	5424	121.407	118.927	107.867	319.577	276.129	395.434	251.079	530.538	1.91697	4.43651e-10	NM_182808
Smg1	2181	2835	1895	5213	4158	5898	6374	3599	295.193	287.923	266.504	306.242	312.166	267.003	263.915	352.029	0.389888	0.106738	NM_001031814
Pebp1	2120	2542	1821	5032	4372	6466	7104	2683	286.937	258.166	256.097	295.609	328.232	292.716	294.14	262.432	0.448342	0.060747	NM_018858
Cbx5	2862	4411	2665	4651	5423	4993	4512	2540	387.365	447.982	374.793	273.227	407.137	226.034	186.819	248.445	-0.286476	0.285882	NM_001110216
Slc25a23	2883	3510	3210	4698	3551	8376	4154	1634	390.207	356.476	451.439	275.988	266.595	379.182	171.996	159.827	-0.371332	0.201602	NM_025877
Rgs7bp	1985	3085	2037	5094	4605	7681	5210	2308	268.665	313.313	286.474	299.251	345.725	347.72	215.719	225.752	0.289004	0.273727	NM_029879
Fam168a	2070	2417	1964	4309	3981	6827	6453	3929	280.17	245.471	276.207	253.136	298.877	309.059	267.186	384.307	0.485587	0.0560483	NM_178764
Mras	1916	2334	1869	4166	3083	5657	10326	2538	259.326	237.042	262.847	244.735	231.459	256.093	427.547	248.249	0.468013	0.101177	NM_008624
Usp31	1866	2935	1994	5276	4295	7518	5511	2479	252.559	298.079	280.426	309.943	322.451	340.341	228.182	242.479	0.361903	0.153036	NM_001033173
Akt3	2824	3656	2597	3906	3843	4508	7301	3238	382.222	371.304	365.229	229.461	288.517	204.078	302.297	316.719	-0.166013	0.500482	NM_011785
Atp1a2	6706	10472	7734	1049	791	3592	1013	485	907.642	1063.54	1087.67	61.624	59.385	162.61	41.943	47.439	-3.46924	7.54207e-20	NM_178405
Serinc3	2188	3076	2135	5100	3824	3705	9036	2750	296.141	312.399	300.256	299.604	287.09	167.726	374.134	268.986	0.193221	0.500357	NM_012032
Spc24	6722	7996	6679	2147	1528	2927	2039	1692	909.807	812.076	939.302	126.127	114.716	132.506	84.425	165.5	-2.52863	2.4951e-23	NM_026282
Ttbk2	1592	2259	1546	5580	3872	5408	7028	4400	215.474	229.425	217.422	327.802	290.694	244.821	290.993	430.377	0.827252	0.00184107	NM_001024856
Prickle2	2045	2793	1832	5051	4705	6561	5201	3473	276.786	283.658	257.644	296.725	353.232	297.017	215.347	339.705	0.443035	0.0808317	NM_001134459
Pde1a	1837	2812	1753	5122	3671	5450	8313	2697	248.634	285.587	246.533	300.896	275.604	246.722	344.199	263.802	0.445811	0.0743945	NM_016744
Mapk4	872	1156	878	6013	4364	8683	4130	5485	118.023	117.404	123.478	353.239	327.632	393.08	171.002	536.505	1.87548	2.55032e-08	NM_172632
Cdk5r2	2169	2663	1844	5450	3887	7333	5637	2588	293.569	270.455	259.331	320.165	291.82	331.966	233.399	253.14	0.363781	0.139351	NM_009872
Dbc1	1394	1923	1541	6982	4179	6432	6139	2919	188.675	195.3	216.719	410.163	313.742	291.177	254.184	285.516	0.935178	0.000272064	NM_019967
Kcnb1	877	994	943	4929	4872	7921	8066	2903	118.7	100.951	132.619	289.558	365.77	358.584	333.972	283.951	1.78141	2.91005e-11	NM_008420
Rpl41	2166	2311	1407	4407	3396	5191	9033	3566	293.163	234.706	197.874	258.893	254.958	234.997	374.01	348.801	0.596547	0.0317352	NM_018860
Ppp2ca	1109	1820	1086	4744	2067	5167	11635	3844	150.101	184.84	152.73	278.69	155.182	233.911	481.746	375.993	1.22386	0.000503795	NM_019411
Atxn7l3b	1712	2770	1721	3810	4171	5303	8649	3271	231.715	281.322	242.033	223.822	313.142	240.067	358.111	319.946	0.5206	0.0523569	NM_001033474
Nfat5	2268	2793	1918	6265	3032	7179	4332	3605	306.969	283.658	269.738	368.043	227.63	324.994	179.366	352.616	0.319735	0.25901	NM_133957
3000002C10Rik	1438	1770	1603	5450	4346	4976	8560	3227	194.63	179.762	225.438	320.165	326.28	225.264	354.426	315.643	0.931429	0.000407377	NR_033215
Prrc2a	1745	2208	2031	5754	3724	9206	3877	2815	236.182	224.245	285.63	338.023	279.583	416.757	160.527	275.344	0.540273	0.073014	NM_020027
Ctnnb1	2104	2733	1805	4679	2539	4974	9635	2808	284.772	277.564	253.846	274.872	190.618	225.173	398.936	274.659	0.317385	0.270203	NM_007614
Nrsn1	3324	4606	2979	4564	1180	6553	6782	1194	449.896	467.786	418.952	268.116	88.59	296.655	280.808	116.789	-0.774458	0.0296867	NM_009513
2010300C02Rik	1232	1548	1251	6798	4115	6903	6530	2775	166.748	157.215	175.935	399.354	308.938	312.5	270.374	271.431	1.20891	2.45363e-06	NM_028096
Omg	1170	1685	1212	4171	4341	5402	10994	2122	158.357	171.129	170.45	245.029	325.905	244.549	455.205	207.559	1.14033	0.000226878	NM_019409
Sez6l	1477	2031	1401	8339	2097	7631	4746	3364	199.909	206.269	197.03	489.881	157.434	345.456	196.507	329.043	0.892642	0.00840405	NM_019982
Stxbp6	2505	3215	2100	3956	3541	5565	6317	3867	339.046	326.516	295.334	232.398	265.844	251.928	261.554	378.243	0.104309	0.693578	NM_144552
Ppm1k	3532	4749	2856	3507	2196	6050	5503	2658	478.048	482.31	401.654	206.022	164.867	273.884	227.851	259.987	-0.693409	0.00576316	NM_175523
Sepw1	2773	4131	2204	3513	2276	5105	7207	3815	375.319	419.545	309.96	206.374	170.873	231.104	298.405	373.157	-0.211701	0.456193	NM_009156
Camta2	2105	2759	2409	3556	5361	8637	3435	2638	284.907	280.205	338.79	208.9	402.482	390.998	142.226	258.031	0.1979	0.554565	NM_001190376
Ywhaq	1356	2086	1435	3970	3867	4838	9699	3604	183.532	211.855	201.811	233.221	290.319	219.017	401.586	352.518	0.900718	0.00177523	NM_011739
Dip2b	2098	3021	2142	5281	4001	6021	5673	2618	283.96	306.813	301.24	310.237	300.379	272.571	234.89	256.075	0.189308	0.431679	NM_001159361
Myl12b	1298	1632	1584	6487	3811	5373	7328	3318	175.681	165.746	222.766	381.084	286.115	243.236	303.415	324.544	1.01256	0.000129717	NM_023402
Sf3b1	1699	2437	1639	5128	4255	6421	4603	4636	229.956	247.502	230.501	301.249	319.448	290.679	190.587	453.461	0.701346	0.0149938	NM_031179
Necab1	1474	1869	1204	4032	2575	3673	13520	2391	199.503	189.816	169.325	236.863	193.321	166.277	559.794	233.871	0.899171	0.0180046	NM_178617
Slitrk3	882	1462	991	4017	5417	4439	10785	2729	119.377	148.481	139.369	235.982	406.687	200.954	446.551	266.932	1.50984	3.68343e-06	NM_198864
Dlgap2	1108	1345	1290	6131	3744	8586	6178	2329	149.965	136.599	181.419	360.171	281.084	388.689	255.799	227.807	1.25791	7.22793e-06	NM_172910
Kcnma1	1813	2325	1480	5563	4235	5455	6248	3577	245.385	236.128	208.14	326.803	317.947	246.948	258.698	349.877	0.689201	0.00594363	NM_010610
Gnl3l	2669	3471	2445	5026	3489	4828	6183	2545	361.243	352.516	343.853	295.256	261.94	218.564	256.006	248.934	-0.155747	0.496993	NM_198110
Prmt8	1284	1482	1061	6264	4193	6594	5879	3894	173.786	150.512	149.214	367.984	314.794	298.511	243.419	380.884	1.32793	4.07735e-07	NM_201371
Sec14l1	1856	2387	1910	3730	1641	7475	9643	1980	251.205	242.424	268.613	219.122	123.2	338.394	399.267	193.67	0.318714	0.367845	NM_001166506
Rsf1	2530	2745	1991	5139	3627	4096	7815	2673	342.43	278.783	280.005	301.895	272.301	185.426	323.579	261.454	0.148862	0.579737	NM_001081267
Schip1	878	1210	921	4795	3573	5200	11735	2293	118.835	122.888	129.525	281.686	268.246	235.405	485.886	224.285	1.58671	6.58797e-07	NM_013928
Ogfrl1	1917	2578	1684	5176	3232	6378	6410	3221	259.462	261.822	236.83	304.068	242.646	288.733	265.405	315.056	0.470379	0.0519036	NM_001081079
Disp2	2078	3042	2066	6064	4136	5151	5513	2533	281.253	308.946	290.552	356.235	310.514	233.186	228.265	247.76	0.2076	0.415991	NM_170593
Slc22a17	1625	2033	1298	4054	3614	6760	8554	2550	219.94	206.472	182.544	238.156	271.325	306.026	354.177	249.423	0.795719	0.00248448	NM_021551
Add1	2063	2721	1974	4251	2385	6387	8450	2240	279.222	276.345	277.614	249.728	179.056	289.14	349.871	219.101	0.201925	0.473602	NM_001102444
Ap2m1	1555	2005	1398	5236	3374	5612	8303	2961	210.466	203.628	196.608	307.593	253.306	254.056	343.785	289.624	0.817617	0.00121179	NM_009679
Rian	2349	3706	2446	4475	2747	6026	5182	3493	317.932	376.382	343.994	262.888	206.234	272.798	214.56	341.661	-0.109852	0.656673	NR_028261
Mga	2138	2804	2032	2829	3395	5024	8243	3877	289.373	284.775	285.771	166.192	254.883	227.437	341.3	379.221	0.247665	0.413443	NM_013720
Agap2	2549	3201	2600	4392	3597	6297	5719	1956	345.001	325.094	365.651	258.012	270.048	285.066	236.794	191.322	-0.171116	0.472601	NM_001033263
Mapt	1597	2197	1626	4869	2912	8985	6201	1873	216.15	223.128	228.673	286.033	218.621	406.752	256.752	183.204	0.585028	0.0452207	NM_001038609
Pacsin1	1380	1770	1407	3565	3617	7763	7762	2930	186.78	179.762	197.874	209.429	271.55	351.432	321.385	286.592	0.924974	0.00061098	NM_011861
Pdpk1	1948	2920	1983	4407	2660	4750	8888	2569	263.657	296.556	278.879	258.893	199.702	215.033	368.006	251.282	0.198392	0.477735	NM_011062
Jph4	2943	3147	2586	4587	3633	4331	5668	3174	398.328	319.61	363.682	269.467	272.751	196.065	234.683	310.459	-0.184952	0.448001	NM_177049
Golgb1	1464	1920	1900	4726	3683	7922	5627	2778	198.149	194.996	267.207	277.633	276.505	358.63	232.985	271.725	0.667701	0.0111784	NM_030035
Zmat3	2175	2529	1718	4988	3521	6703	5847	2525	294.381	256.846	241.611	293.024	264.342	303.445	242.094	246.978	0.336441	0.165693	NM_009517
Nfe2l1	1789	2113	1628	5609	3412	6148	6978	2290	242.137	214.597	228.954	329.505	256.159	278.321	288.923	223.992	0.574233	0.021731	NM_008686
Xrcc2	6422	7922	6775	1750	1112	2573	1844	1546	869.203	804.56	952.803	102.805	83.484	116.48	76.351	151.219	-2.74173	7.71193e-25	NM_020570
Chl1	1849	2740	1875	4234	2792	4840	8294	3299	250.258	278.275	263.691	248.73	209.612	219.107	343.412	322.685	0.335982	0.217854	NM_007697
Ldhb	2027	2819	2271	4677	3427	4977	6908	2794	274.35	286.298	319.382	274.754	257.285	225.309	286.025	273.29	0.150354	0.54016	NM_008492
Smarcc2	1685	2006	1901	4514	4285	4931	6754	3821	228.061	203.73	267.347	265.179	321.701	223.227	279.648	373.744	0.634284	0.0176897	NM_001114097
Igf1r	1344	2005	1370	4406	4429	7855	5057	3408	181.907	203.628	192.67	258.834	332.511	355.597	209.384	333.347	0.932293	0.0005182	NM_010513
Odz2	1252	1777	1463	4810	2956	5626	8196	3794	169.455	180.473	205.749	282.567	221.925	254.69	339.354	371.103	0.97439	0.000399649	NM_011856
Epb4.9	1204	1486	1244	4104	3755	5443	8518	4116	162.959	150.919	174.95	241.093	281.91	246.405	352.687	402.598	1.21434	1.70055e-05	NM_013514
Prnp	2073	3264	1838	3882	3223	6910	6562	2116	280.576	331.493	258.487	228.051	241.97	312.816	271.699	206.972	0.107325	0.683787	NM_011170
Fam65b	5395	6750	5329	2613	1642	2822	3922	1353	730.201	685.532	749.445	153.503	123.275	127.752	162.39	132.341	-2.06002	6.35954e-19	NM_029679
Nmnat2	1857	2260	1486	5915	2489	5931	7449	2341	251.341	229.526	208.984	347.481	186.864	268.497	308.425	228.98	0.52828	0.0542882	NM_175460
Plec	1370	1755	1382	4752	4065	5802	8167	2386	185.426	178.238	194.358	279.16	305.184	262.657	338.153	233.382	0.917119	0.000369147	NM_001163542
B230120H23Rik	6424	8186	6642	1848	1006	2466	1732	1344	869.474	831.372	934.099	108.562	75.526	111.636	71.713	131.461	-2.83539	1.79309e-27	NM_001164791
Lpgat1	1792	2697	1814	5199	4253	4621	5900	3366	242.543	273.908	255.112	305.419	319.298	209.193	244.289	329.239	0.433769	0.0916423	NM_172266
Impact	1467	2142	1186	4060	2811	6204	10221	1548	198.555	217.542	166.793	238.508	211.039	280.856	423.199	151.415	0.741547	0.0244593	NM_008378
2610507B11Rik	2341	3052	2138	3406	2724	6318	6682	2975	316.849	309.962	300.678	200.088	204.507	286.017	276.667	290.994	0.0137802	0.96912	NM_001002004
Pitpnm2	1392	1781	1499	4327	3825	8136	6309	2302	188.404	180.879	210.812	254.193	287.166	368.318	261.223	225.166	0.835737	0.00164628	NM_011256
Eef2	3399	4164	3044	3619	3580	5431	4497	1837	460.047	422.897	428.093	212.601	268.772	245.862	186.198	179.683	-0.694506	0.00393742	NM_007907
Slc7a11	4714	4416	2881	3832	2982	2779	5501	2436	638.029	448.49	405.17	225.114	223.877	125.806	227.768	238.273	-0.94699	0.000526455	NM_011990
Dynll1	1970	2691	1926	4013	3327	5195	6961	3448	266.635	273.299	270.863	235.747	249.778	235.178	288.219	337.259	0.303264	0.232968	NM_019682
Osbpl1a	1759	2678	2200	3198	3705	4310	10522	1121	238.077	271.978	309.397	187.869	278.156	195.114	435.662	109.648	0.136137	0.727815	NM_207530
Nr2c2	1995	2754	1836	5222	3586	4767	7296	2035	270.019	279.697	258.206	306.771	269.222	215.803	302.09	199.05	0.247915	0.340871	NM_011630
AW555464	2664	2940	2507	4927	3294	6644	4800	1672	360.566	298.587	352.572	289.441	247.3	300.775	198.743	163.543	-0.188853	0.466486	NM_001024602
6030458C11Rik	5081	6411	5091	1620	1354	4243	2939	2697	687.702	651.103	715.974	95.168	101.653	192.081	121.689	263.802	-1.83568	1.27636e-08	NM_029998
Fam126b	1384	1997	1290	5443	4173	5334	6781	3015	187.321	202.816	181.419	319.753	313.292	241.471	280.766	294.906	0.911314	0.000235153	NM_172513
Canx	2203	3145	2152	4863	2843	6078	5845	2288	298.171	319.407	302.647	285.681	213.441	275.152	242.011	223.796	-0.00152417	0.98397	NM_001110499
Sdf4	1659	2475	1789	4242	5190	4682	6654	2563	224.542	251.362	251.596	249.2	389.644	211.955	275.508	250.695	0.48897	0.071296	NM_011341
Dnajc5	1542	2028	1348	5243	4626	5363	5742	3352	208.706	205.964	189.576	308.004	347.301	242.784	237.747	327.869	0.843299	0.000984892	NM_016775
Itm2c	2048	2295	1618	6990	3696	5584	6145	861	277.192	233.081	227.548	410.633	277.481	252.788	254.433	84.217	0.357818	0.341708	NM_022417
Hdlbp	1700	2099	1662	4204	4199	5966	5430	3950	230.091	213.175	233.736	246.967	315.244	270.081	224.828	386.361	0.660509	0.0132308	NM_133808
Itga4	1223	1715	1155	5229	4196	5210	5108	5369	165.53	174.176	162.434	307.182	315.019	235.857	211.496	525.158	1.23391	9.29538e-05	NM_010576
Sdcbp	1295	2005	1108	4702	4005	4304	9290	2473	175.275	203.628	155.824	276.223	300.679	194.843	384.651	241.892	0.961092	0.000880797	NM_001098227
Otud7b	5919	7023	5675	2338	1402	2290	1996	2509	801.123	713.257	798.104	137.348	105.257	103.669	82.644	245.413	-2.21219	2.45431e-12	NM_001025613
Ylpm1	1399	1882	1500	4599	1815	10358	5347	2135	189.351	191.136	210.953	270.172	136.263	468.908	221.392	208.831	0.710397	0.041767	NM_178363
Dync1li2	1917	2778	1943	4945	2903	4739	6424	3380	259.462	282.134	273.254	290.498	217.946	214.535	265.985	330.608	0.264398	0.306459	NM_001013380
NR_003549	5924	7308	4418	2784	1742	2908	2416	1519	801.8	742.202	621.326	163.548	130.782	131.645	100.034	148.578	-2.1164	1.33738e-18	NR_003549
Tsnax	1232	1703	1268	5683	4084	5577	4614	4847	166.748	172.957	178.325	333.852	306.61	252.471	191.042	474.1	1.15306	0.000154265	NM_016909
Arnt2	2339	2885	2113	4549	2616	5115	7686	1671	316.578	293.001	297.162	267.235	196.399	231.557	318.238	163.446	-0.0510278	0.838929	NM_007488
Pcm1	1557	2095	1546	5070	5128	4938	4776	3858	210.736	212.769	217.422	297.841	384.99	223.544	197.75	377.363	0.773538	0.00695811	NM_023662
Dnm1l	1454	2239	1602	4998	3542	5494	6756	2856	196.796	227.393	225.298	293.612	265.919	248.714	279.731	279.354	0.64231	0.00835643	NM_152816
Fbxl16	2536	3123	3375	3942	3442	5681	3139	3605	343.242	317.173	474.644	231.576	258.411	257.179	129.97	352.616	-0.321984	0.278218	NM_001164225
Cnot1	1946	2301	1650	5003	3831	5399	6073	2606	263.387	233.69	232.048	293.905	287.616	244.413	251.452	254.901	0.437918	0.0688995	NM_153164
Pcdha7	1408	1909	1280	5801	4621	4036	6191	3559	190.57	193.878	180.013	340.784	346.926	182.71	256.337	348.117	0.951959	0.000740135	NM_009957
Mprip	2074	2523	1872	4193	2582	5591	5778	4188	280.711	256.236	263.269	246.321	193.846	253.105	239.237	409.641	0.316705	0.267368	NM_012027
Rap2a	1693	2014	1487	6235	3180	4270	7692	2207	229.144	204.542	209.124	366.28	238.742	193.303	318.486	215.873	0.62037	0.0278584	NM_029519
Kbtbd11	1465	2076	1575	2726	3585	4292	10159	2896	198.284	210.839	221.5	160.141	269.147	194.299	420.632	283.267	0.653164	0.0449735	NM_029116
Rc3h2	1575	2128	1518	4538	2630	4240	9645	2459	213.173	216.12	213.484	266.588	197.45	191.945	399.35	240.522	0.587396	0.0491857	NM_001100591
Cs	1406	2105	1620	4036	3881	6497	7315	1867	190.299	213.784	227.829	237.098	291.37	294.12	302.877	182.617	0.620298	0.0222201	NM_026444
Pcdha5	1455	1942	1304	5759	4642	4120	6216	3237	196.931	197.23	183.388	338.317	348.503	186.513	257.373	316.621	0.891706	0.00121788	NM_009959
Atp6ap1	2042	2562	1844	4555	4529	3860	7131	2114	276.38	260.197	259.331	267.587	340.019	174.743	295.258	206.777	0.260339	0.352074	NM_018794
Caprin1	1642	2241	1612	5746	3155	6203	5342	2668	222.241	227.596	226.704	337.553	236.865	280.81	221.185	260.965	0.548255	0.0293064	NM_001111289
Pcdha11	1403	1935	1283	5719	4765	4049	6209	3188	189.893	196.519	180.435	335.967	357.737	183.299	257.083	311.828	0.917139	0.00100544	NM_009960
Pcdha12	1419	1962	1328	5773	4660	3966	6187	3213	192.058	199.261	186.763	339.14	349.854	179.541	256.172	314.273	0.881657	0.0016171	NM_138663
Rbfox2	1962	2402	1843	5039	3937	4753	5915	2636	265.552	243.948	259.191	296.02	295.574	215.169	244.91	257.835	0.335599	0.172713	NM_001110829
Supt6h	1441	1648	1611	5858	3715	5310	6196	2684	195.036	167.371	226.563	344.133	278.907	240.384	256.545	262.53	0.795913	0.00202197	NM_009297
Pcdha6	1419	1902	1288	5734	4632	3974	6324	3189	192.058	193.168	181.138	336.848	347.752	179.903	261.844	311.926	0.910981	0.00108416	NM_007767
Pcdha10	1393	1922	1270	5701	4646	3972	6362	3189	188.539	195.199	178.607	334.91	348.803	179.813	263.418	311.926	0.92197	0.000957315	NM_009961
Pcdha8	1387	1900	1268	5807	4665	3991	6188	3188	187.727	192.964	178.325	341.137	350.229	180.673	256.213	311.828	0.931209	0.000883117	NM_201243
Ube2k	1494	2350	1481	4776	2761	7224	4400	3885	202.209	238.667	208.281	280.57	207.285	327.031	182.181	380.004	0.651498	0.0256876	NM_016786
Ncoa2	1218	1765	1266	3045	4685	6823	6008	3557	164.854	179.254	178.044	178.881	351.731	308.878	248.76	347.921	1.03055	0.000390393	NM_008678
Ntm	1749	2145	2165	2611	5395	4776	5444	4062	236.723	217.847	304.475	153.385	405.035	216.21	225.408	397.317	0.449391	0.183959	NM_172290
Gsg1l	721	924	951	3834	3313	6500	8740	3361	97.586	93.842	133.744	225.231	248.727	294.256	361.878	328.75	1.73844	3.97986e-09	NM_001101488
Pcdha3	1399	1894	1271	5743	4625	3963	6210	3198	189.351	192.355	178.747	337.377	347.226	179.405	257.124	312.806	0.921552	0.000986199	NM_138662
Lmbrd1	3178	3958	2818	3101	2426	5548	5776	1481	430.135	401.975	396.31	182.171	182.134	251.159	239.154	144.861	-0.724159	0.00500371	NM_026719
Pcdha2	1398	1913	1260	5708	4623	3963	6194	3201	189.216	194.285	177.2	335.321	347.076	179.405	256.462	313.1	0.918424	0.001026	NM_198117
Pcdha4	1392	1905	1270	5695	4639	3961	6201	3190	188.404	193.472	178.607	334.557	348.277	179.315	256.752	312.024	0.918486	0.00103231	NM_007766
Pcdha9	1381	1904	1263	5702	4625	3986	6186	3202	186.915	193.371	177.622	334.969	347.226	180.447	256.13	313.197	0.92615	0.000915366	NM_138661
Pcdha1	1390	1877	1261	5714	4633	3962	6187	3201	188.133	190.629	177.341	335.674	347.827	179.36	256.172	313.1	0.930995	0.000886953	NM_054072
Pcdhac1	1383	1880	1282	5671	4617	3961	6236	3188	187.186	190.933	180.294	333.148	346.626	179.315	258.201	311.828	0.922007	0.000959904	NM_001003671
Lnp	1206	2122	1342	2963	4015	5669	6810	4088	163.229	215.511	188.732	174.064	301.43	256.636	281.967	399.86	0.889956	0.00315899	NM_001110209
Dynlrb1	1105	1163	1030	4411	3680	3644	9907	3151	149.559	118.115	144.854	259.128	276.28	164.964	410.198	308.209	1.3575	1.87961e-05	NM_025947
Slc35e1	5230	6512	5353	2533	1410	3274	2384	1393	707.869	661.36	752.82	148.803	105.857	148.214	98.709	136.254	-2.16886	2.9407e-19	NM_177766
Nrd1	1406	1691	1476	4018	3505	4958	7133	3862	190.299	171.738	207.577	236.041	263.141	224.449	295.341	377.754	0.865347	0.00165601	NM_146150
Ptgds	8614	10399	8696	17	62	12	9	206	1165.88	1056.12	1222.96	0.999	4.655	0.543	0.373	20.149	-7.44898	3.99398e-14	NM_008963
Lgi1	1417	2273	1590	3524	4596	4918	7292	2374	191.788	230.846	223.61	207.02	345.049	222.638	301.924	232.208	0.589606	0.0320107	NM_020278
Fem1b	1534	2218	1526	4637	2206	5814	7078	2933	207.623	225.261	214.609	272.404	165.618	263.2	293.064	286.886	0.556019	0.0414581	NM_010193
Rpl4	2793	3282	2170	4379	2701	4773	5046	2672	378.026	333.321	305.178	257.248	202.78	216.074	208.929	261.356	-0.25759	0.276452	NM_024212
Ptprn2	1876	2198	1720	5600	2172	4910	7750	1578	253.912	223.229	241.892	328.977	163.065	222.276	320.888	154.349	0.296668	0.340732	NM_011215
Alcam	1731	2542	1686	3339	4103	5928	5336	3137	234.287	258.166	237.111	196.152	308.037	268.361	220.936	306.839	0.403626	0.125408	NM_009655
Gm608	1520	2009	1459	5500	4039	4648	6872	1700	205.729	204.035	205.187	323.102	303.232	210.415	284.534	166.282	0.633376	0.0246419	NM_001029889
Arl8b	1697	2708	1542	5296	2026	6017	5511	2896	229.685	275.025	216.859	311.118	152.104	272.39	228.182	283.267	0.357214	0.207535	NM_026011
Hspd1	1281	1716	1278	5050	4246	3937	6888	3267	173.38	174.277	179.732	296.666	318.773	178.228	285.197	319.555	0.975276	0.000398547	NM_010477
Slc3a1	1392	1619	1189	3545	3819	7302	6665	2099	188.404	164.426	167.215	208.254	286.715	330.562	275.963	205.31	0.901827	0.0009753	NM_009205
Odz4	1144	1469	1072	4440	4269	7581	4916	2715	154.838	149.192	150.761	260.831	320.499	343.193	203.546	265.562	1.18235	1.03819e-05	NM_011858
Stmn1	2007	2742	1961	5353	2969	4939	6431	1160	271.643	278.478	275.786	314.466	222.901	223.589	266.275	113.463	0.0330432	0.927564	NM_019641
Ociad1	1438	2118	1371	5058	2523	5439	7078	2537	194.63	215.105	192.811	297.136	189.417	246.224	293.064	248.152	0.650629	0.012943	NM_001159889
Slitrk5	910	1341	914	5370	3493	7006	6583	1929	123.166	136.192	128.541	315.465	262.24	317.162	272.568	188.681	1.37331	5.55983e-07	NM_198865
Eif5b	1215	1499	1280	5218	4791	4105	6814	2590	164.447	152.239	180.013	306.536	359.689	185.834	282.133	253.336	1.04895	0.000179779	NM_198303
Tubb5	1751	2275	1552	4483	3274	3514	8575	2066	236.994	231.05	218.266	263.357	245.799	159.079	355.047	202.082	0.410386	0.163284	NM_011655
Arid1a	1336	1637	1481	7159	4518	3655	4438	3206	180.825	166.254	208.281	420.561	339.193	165.462	183.755	313.589	0.915928	0.00463482	NM_001080819
Ppp2r1a	1570	2004	1426	3944	2407	3745	8647	3675	212.496	203.527	200.546	231.693	180.708	169.537	358.028	359.463	0.651839	0.0400763	NM_016891
Setd5	1490	1783	1453	5311	3566	6351	4660	2793	201.668	181.082	204.343	311.999	267.721	287.51	192.947	273.192	0.747863	0.00364646	NM_028385
Ptprt	1045	1374	964	3987	3507	8278	5936	2305	141.438	139.544	135.572	234.22	263.291	374.746	245.779	225.459	1.25952	5.00527e-06	NM_021464
Nat8l	1797	2667	1613	4009	3579	6675	4854	2101	243.22	270.861	226.844	235.512	268.697	302.178	200.979	205.505	0.279101	0.27861	NM_001001985
Pik3c2a	5499	6553	5522	1708	1816	2929	1574	1615	744.277	665.524	776.587	100.338	136.338	132.596	65.171	157.968	-2.31889	1.9366e-16	NM_011083
Ociad2	1035	1806	1296	5848	4466	6359	4492	1903	140.085	183.418	182.263	343.546	335.289	287.873	185.991	186.138	0.965185	0.00113237	NM_026950
Cox6a1	1963	2476	1592	3794	2602	6551	6583	1627	265.688	251.463	223.891	222.882	195.348	296.564	272.568	159.142	0.202976	0.470738	NM_007748
Scn1a	2055	3564	2233	3581	3446	5942	4500	1825	278.14	361.961	314.038	210.369	258.712	268.995	186.322	178.509	-0.223733	0.373396	NM_018733
6330439K17Rik	2523	3492	2276	3144	2100	6010	3791	3799	341.482	354.648	320.086	184.697	157.66	272.073	156.966	371.592	-0.260538	0.388606	NM_172859
Ccny	1482	2132	1461	3723	4270	4308	7785	1955	200.585	216.526	205.468	218.711	320.574	195.024	322.337	191.224	0.576027	0.0431563	NM_026484
Clasp2	2325	3450	2160	3127	2888	6013	5190	1957	314.683	350.383	303.772	183.698	216.819	272.209	214.891	191.42	-0.273199	0.265627	NM_001081960
Jak1	1312	1782	1394	5191	5630	4316	5078	2391	177.576	180.98	196.045	304.95	422.678	195.386	210.254	233.871	0.864862	0.003734	NM_146145
Lonrf2	1560	2263	1517	4343	3056	6586	6144	1607	211.142	229.831	213.344	255.133	229.432	298.149	254.391	157.186	0.43765	0.10887	NM_001029878
Csrnp3	2147	2643	1766	3560	4208	5685	3647	3414	290.592	268.424	248.362	209.135	315.92	257.361	151.004	333.934	0.217663	0.458686	NM_153409
Homer1	1284	1751	1209	4924	3105	4597	7363	2820	173.786	177.832	170.028	289.264	233.111	208.107	304.864	275.833	0.900454	0.000538659	NM_147176
Rgl1	1181	1915	1269	5398	4659	6577	3641	2394	159.846	194.488	178.466	317.11	349.779	297.741	150.755	234.164	0.90204	0.00240901	NM_016846
Pde4b	889	1251	984	5190	3927	4742	6215	3829	120.324	127.052	138.385	304.891	294.823	214.671	257.331	374.526	1.47338	9.64721e-08	NM_001177981
Ssr1	1743	2536	1539	4307	4140	6118	4554	2070	235.911	257.557	216.437	253.018	310.814	276.962	188.558	202.473	0.361438	0.169785	NM_025965
Pgbd5	1484	1871	1528	4546	3773	5706	5479	2616	200.856	190.019	214.891	267.058	283.262	258.311	226.857	255.879	0.659019	0.00689217	NM_171824
Ttll7	1655	2383	1648	3896	4015	5506	4733	3039	224	242.018	231.767	228.874	301.43	249.257	195.969	297.254	0.434401	0.091388	NM_027594
Shisa7	1258	1539	1175	4478	2728	8706	4183	2785	170.267	156.301	165.246	263.064	204.807	394.122	173.197	272.409	0.977234	0.00110724	NM_172737
Nav3	1600	2070	1414	3782	4389	6724	3545	3294	216.556	210.23	198.858	222.177	329.508	304.396	146.78	322.196	0.648729	0.0293686	NM_001081035
Dab1	1049	1445	1132	5636	5158	4813	3676	3818	141.98	146.755	159.199	331.091	387.242	217.885	152.204	373.45	1.26765	8.71928e-05	NM_177259
Csmd1	1733	2148	1585	4126	3393	7683	4461	1580	234.558	218.151	222.907	242.385	254.733	347.81	184.707	154.545	0.376297	0.198785	NM_053171
Setd2	1056	1475	1163	2896	3477	8594	6015	2033	142.927	149.801	163.559	170.128	261.039	389.051	249.05	198.854	1.04629	0.000699473	NM_001081340
Satb2	1320	1943	1429	4337	2975	5195	7345	2163	178.659	197.332	200.968	254.781	223.351	235.178	304.119	211.57	0.66227	0.0105864	NM_139146
Clasp1	2163	2156	1719	4746	2678	5872	5015	2332	292.757	218.964	241.752	278.808	201.053	265.826	207.645	228.1	0.216733	0.396983	NM_001081276
Rb1cc1	1262	1820	1245	3358	4292	4797	6990	2843	170.809	184.84	175.091	197.268	322.226	217.161	289.42	278.082	0.869414	0.00140163	NM_009826
Dmd	1772	2404	1709	3363	4036	6776	3548	2996	239.836	244.151	240.345	197.562	303.007	306.75	146.904	293.048	0.350544	0.231895	NM_007868
Hnrnph1	1125	1771	1257	3496	4339	3835	8038	2711	152.266	179.863	176.778	205.375	325.755	173.611	332.812	265.171	0.929177	0.00174792	NM_021510
Nol10	5407	6544	5665	1654	1333	2546	1312	2061	731.825	664.61	796.698	97.166	100.076	115.258	54.323	201.593	-2.38308	4.28565e-13	NM_001008421
Kcnv1	767	1263	727	5034	3890	5522	6540	2761	103.812	128.271	102.242	295.726	292.046	249.982	270.788	270.062	1.61222	4.8378e-10	NM_026200
Slc23a2	1976	2769	1756	3364	2094	5895	6739	1895	267.447	281.22	246.955	197.621	157.209	266.867	279.027	185.356	0.0240488	0.943523	NM_018824
Ppp1r12a	1087	1230	1041	4501	3075	5180	7693	2655	147.123	124.919	146.401	264.415	230.859	234.499	318.528	259.694	1.21635	4.15677e-06	NM_027892
Klkb1	974	2247	1325	4158	4002	3673	6604	3477	131.829	228.206	186.342	244.265	300.454	166.277	273.438	340.096	0.846429	0.00538738	NM_008455
Sel1l	1751	2433	1676	4869	2477	5902	5756	1586	236.994	247.096	235.705	286.033	185.963	267.184	238.326	155.131	0.221967	0.422563	NM_001039089
Klc1	1820	2018	1573	4912	1871	7823	4788	1645	246.333	204.949	221.219	288.559	140.467	354.148	198.246	160.902	0.331262	0.304095	NM_008450
Rpl29	1462	1568	1510	5033	2294	4742	6065	3737	197.878	159.246	212.359	295.668	172.224	214.671	251.12	365.527	0.758129	0.0103247	NM_009082
Pde2a	1664	2134	1651	4753	1995	5426	5429	3330	225.219	216.73	232.189	279.219	149.777	245.636	224.787	325.717	0.430095	0.132115	NM_001008548
Tcf20	2436	3159	2660	3382	2728	3205	6614	2190	329.707	320.829	374.089	198.678	204.807	145.091	273.852	214.211	-0.410572	0.118885	NM_001114140
Uhrf1bp1l	1241	1792	1162	5473	5550	4391	4026	2697	167.967	181.996	163.418	321.516	416.672	198.781	166.696	263.802	0.97529	0.00174204	NM_029166
Madd	1714	1932	1354	3793	2730	5974	5608	3115	231.986	196.214	190.42	222.823	204.957	270.444	232.198	304.688	0.569155	0.0288787	NM_001177719
NR_026574	1649	2124	1635	4645	1995	5397	5405	3325	223.188	215.714	229.938	272.874	149.777	244.323	223.793	325.228	0.430881	0.130638	NR_026574
NM_001177721	1693	1941	1346	3770	2705	5929	5590	3106	229.144	197.128	189.295	221.472	203.08	268.406	231.453	303.807	0.568229	0.0293165	NM_001177721
Ogt	2093	3177	2092	4089	3221	5259	3876	2257	283.283	322.657	294.209	240.212	241.82	238.075	160.485	220.764	-0.143837	0.550492	NM_139144
Med14	900	1396	937	4807	3000	7602	5700	1626	121.813	141.778	131.775	282.391	225.228	344.143	236.008	159.044	1.22423	3.61799e-05	NM_001048208
NM_001177722	1690	1934	1340	3762	2701	5921	5512	3101	228.738	196.417	188.451	221.002	202.78	268.044	228.224	303.318	0.567011	0.0297836	NM_001177722
Zfml	1146	1650	990	4648	2603	5907	5412	3597	155.108	167.574	139.229	273.051	195.423	267.41	224.083	351.833	1.07497	0.000106609	NM_008717
Stmn4	1182	1344	1053	5209	4044	4855	6062	2199	159.981	136.497	148.089	306.007	303.607	219.786	250.996	215.091	1.11005	2.49491e-05	NM_019675
2810407C02Rik	1612	2496	1436	4042	2873	5561	4992	2919	218.181	253.494	201.952	237.451	215.693	251.747	206.693	285.516	0.398581	0.114734	NM_001040396
Mpp2	1150	1132	959	6300	2715	7794	3968	1895	155.65	114.966	134.869	370.099	203.831	352.835	164.294	185.356	1.21641	0.000195895	NM_016695
NM_001177723	1688	1932	1337	3761	2701	5896	5494	3092	228.467	196.214	188.029	220.943	202.78	266.913	227.478	302.438	0.565764	0.0299465	NM_001177723
Ablim2	1165	1263	1188	4354	3450	4351	7380	2748	157.68	128.271	167.075	255.779	259.012	196.97	305.568	268.79	1.07643	6.68339e-05	NM_001177696
Rnf150	1138	1634	1121	3989	3632	4403	6605	3372	154.026	165.949	157.652	234.337	272.676	199.324	273.479	329.826	1.02611	0.000141386	NM_177378
NM_001177724	1684	1930	1336	3748	2696	5906	5486	3094	227.926	196.011	187.889	220.179	202.405	267.365	227.147	302.634	0.56689	0.0298015	NM_001177724
NM_001177725	1682	1928	1333	3747	2696	5881	5468	3085	227.655	195.808	187.467	220.121	202.405	266.233	226.402	301.753	0.565639	0.0300088	NM_001177725
NM_001177726	1681	1922	1331	3749	2695	5880	5469	3084	227.52	195.199	187.185	220.238	202.33	266.188	226.443	301.655	0.567996	0.0295014	NM_001177726
NM_001177727	1681	1921	1331	3749	2695	5880	5469	3084	227.52	195.097	187.185	220.238	202.33	266.188	226.443	301.655	0.568236	0.029487	NM_001177727
Ncald	1765	2189	1359	3626	3176	4758	6611	2318	238.889	222.315	191.123	213.012	238.441	215.395	273.728	226.731	0.413143	0.102733	NM_134094
Actr1b	1497	1880	1587	4304	1943	7636	5294	1613	202.616	190.933	223.188	252.842	145.873	345.683	219.197	157.772	0.430683	0.167689	NM_146107
Pcdh10	1339	1981	1412	2777	2374	6282	8058	1525	181.231	201.191	198.577	163.137	178.23	284.387	333.64	149.165	0.509838	0.113801	NM_001098171
Mdh2	1505	1843	1308	5137	2563	5351	5448	2566	203.698	187.176	183.951	301.777	192.42	242.24	225.574	250.988	0.644848	0.0119234	NM_008617
Rfx3	2040	2921	1803	3735	3408	6152	3159	2502	276.109	296.657	253.565	219.416	255.859	278.502	130.798	244.728	0.0160139	0.966427	NM_001166414
Elavl3	959	1341	1049	3926	3079	7048	5467	2844	129.798	136.192	147.526	230.636	231.159	319.064	226.36	278.18	1.20497	5.49457e-06	NM_010487
NM_001177728	1681	1913	1330	3743	2694	5878	5385	3084	227.52	194.285	187.045	219.886	202.255	266.098	222.965	301.655	0.565602	0.0304179	NM_001177728
Zbtb7a	1101	1391	1102	2435	2005	4427	8753	4454	149.018	141.27	154.98	143.046	150.527	200.411	362.417	435.659	1.11687	0.00375658	NM_010731
Cul3	1054	1847	1184	4939	2685	3690	6651	3610	142.656	187.582	166.512	290.146	201.579	167.047	275.384	353.105	0.94281	0.00170676	NM_016716
Lin7a	1183	1484	969	5354	2474	2845	9317	2018	160.116	150.715	136.275	314.525	185.738	128.793	385.769	197.387	1.01347	0.00377572	NM_001039354
Nufip2	1833	2357	1529	3893	3680	5201	5559	1580	248.092	239.377	215.031	228.697	276.28	235.45	230.17	154.545	0.249195	0.351113	NM_001024205
2410091C18Rik	5426	6399	5201	1856	1154	2407	1637	1542	734.397	649.884	731.443	109.032	86.638	108.965	67.78	150.828	-2.45023	2.53581e-19	NM_028611
Gucy1b3	1180	1896	1109	3203	3354	6023	6296	2533	159.71	192.558	155.964	188.163	251.805	272.662	260.685	247.76	0.837386	0.00150661	NM_017469
NM_001177729	1680	1911	1329	3734	2688	5878	5277	3084	227.384	194.082	186.904	219.357	201.804	266.098	218.493	301.655	0.560056	0.0325015	NM_001177729
Cdk5r1	1196	1598	1081	3049	4333	6910	5660	1753	161.876	162.293	152.027	179.116	325.304	312.816	234.351	171.466	0.931852	0.0017767	NM_009871
Cbx6	1691	2369	1868	3887	1659	7067	3596	3434	228.873	240.596	262.706	228.345	124.551	319.924	148.892	335.89	0.227402	0.504439	NM_028763
Ncoa6	1086	1462	1224	3256	3993	5916	6195	2401	146.988	148.481	172.137	191.276	299.778	267.818	256.503	234.849	0.989309	0.000225797	NM_019825
Mest	887	1171	721	3862	3914	4639	7442	2895	120.053	118.927	101.398	226.876	293.847	210.008	308.135	283.169	1.53094	2.78649e-08	NM_008590
Iqcj-schip1	831	1150	838	4329	3253	4305	8962	1815	112.474	116.794	117.852	254.311	244.222	194.888	371.07	177.531	1.41346	4.18883e-06	NM_001113419
Ralgapb	1838	2543	1590	3884	3172	6344	4226	1863	248.769	258.268	223.61	228.169	238.141	287.194	174.977	182.226	0.171563	0.518186	NM_177658
Rnf14	1606	2084	1409	3253	1980	5233	7458	2418	217.368	211.652	198.155	191.1	148.65	236.898	308.797	236.512	0.415983	0.152009	NM_020012
Bod1l	1112	1378	1399	3250	3442	4604	7692	2563	150.507	139.95	196.749	190.924	258.411	208.424	318.486	250.695	0.905433	0.00151187	NM_001081422
9430020K01Rik	1440	1984	1655	4107	2044	4727	6719	2754	194.901	201.495	232.751	241.269	153.455	213.992	278.199	269.377	0.449304	0.107456	NM_001081963
Pi15	4030	3094	2089	3729	2944	2224	4879	2433	545.451	314.227	293.787	219.063	221.024	100.681	202.014	237.979	-0.66201	0.0318132	NM_053191
Anp32a	996	1031	916	5286	3469	4215	5913	3594	134.806	104.709	128.822	310.53	260.439	190.813	244.827	351.54	1.44985	4.14122e-07	NM_009672
Oxct1	1718	2565	1788	4490	3040	4089	5517	2206	232.527	260.502	251.456	263.769	228.231	185.109	228.431	215.776	0.158279	0.528307	NM_024188
Ptms	1404	1389	1559	3895	2496	8153	3690	2787	190.028	141.067	219.25	228.815	187.39	369.087	152.784	272.605	0.702769	0.0269991	NM_026988
Ddx3x	1380	1988	1430	5212	2855	5382	4628	2465	186.78	201.902	201.108	306.183	214.342	243.644	191.622	241.109	0.585318	0.0225308	NM_010028
Ccdc47	1203	2038	1235	4167	3214	3248	7511	2712	162.823	206.98	173.684	244.794	241.294	147.037	310.992	265.269	0.726354	0.0128786	NM_026009
Kcnh7	1267	1979	1482	4501	4300	6098	3839	1819	171.486	200.988	208.421	264.415	322.827	276.057	158.953	177.922	0.609216	0.0361739	NM_133207
Atad1	1334	2301	1187	3014	3375	4352	7121	2591	180.554	233.69	166.934	177.06	253.381	197.015	294.844	253.434	0.591882	0.0349583	NM_026487
Timp2	1662	2188	1514	5516	3963	2351	4776	3292	224.948	222.214	212.922	324.042	297.526	106.43	197.75	322.001	0.482635	0.151844	NM_011594
Ube2v2	2672	3518	2640	2400	1135	4723	6192	1967	361.649	357.289	371.277	140.99	85.211	213.811	256.379	192.398	-0.716619	0.0240954	NM_023585
Syn3	804	1092	868	5049	2866	6311	6571	1675	108.82	110.904	122.071	296.608	215.168	285.7	272.071	163.837	1.41946	8.91151e-07	NM_013722
Opa1	1481	2060	1544	3047	4127	5918	4468	2583	200.45	209.214	217.141	178.998	309.839	267.908	184.997	252.651	0.49833	0.0697826	NM_133752
Ncoa1	1597	2112	1631	4646	3985	5102	4134	1985	216.15	214.495	229.376	272.933	299.178	230.968	171.168	194.159	0.387324	0.147548	NM_010881
Phf3	1125	1645	1342	3837	3290	3640	7288	3024	152.266	167.067	188.732	225.408	247	164.783	301.759	295.787	0.852675	0.00283482	NM_001081080
Stox2	1738	2420	1787	4908	3273	5003	4139	1920	235.234	245.776	251.315	288.324	245.724	226.486	171.375	187.801	0.175696	0.503447	NM_001114311
Tspyl4	1642	2625	1843	5302	3205	3351	5435	1771	222.241	266.596	259.191	311.47	240.618	151.7	225.035	173.227	0.123282	0.67143	NM_030203
Tpt1	1116	1534	1138	4569	3283	5307	5718	2474	151.048	155.793	160.043	268.41	246.474	240.248	236.753	241.989	0.969809	8.2801e-05	NM_009429
NR_002218	1116	1533	1138	4569	3283	5298	5718	2474	151.048	155.692	160.043	268.41	246.474	239.841	236.753	241.989	0.969645	8.43761e-05	NR_002218
2610029I01Rik	5135	6038	5080	1738	1353	2195	1859	1722	695.011	613.221	714.427	102.1	101.578	99.368	76.972	168.434	-2.31631	2.396e-17	NM_029840
Hdgfrp3	1417	2176	1395	2500	2563	4180	8569	2258	191.788	220.995	196.186	146.865	192.42	189.229	354.798	220.862	0.438606	0.16369	NM_013886
Lynx1	1659	2752	2001	4708	3011	2969	5997	1908	224.542	279.494	281.411	276.575	226.054	134.407	248.305	186.627	0.0154631	0.969446	NM_011838
Rab14	1574	2381	1407	3606	2999	3924	6294	2809	213.037	241.815	197.874	211.837	225.153	177.64	260.602	274.757	0.389565	0.139916	NM_026697
Copa	1481	1950	1235	2840	2283	5131	7487	2501	200.45	198.042	173.684	166.838	171.398	232.281	309.998	244.63	0.553659	0.0566619	NM_009938
Gabra3	875	1500	886	3805	3093	5523	6852	2366	118.429	152.34	124.603	223.528	232.21	250.027	283.706	231.426	1.19874	5.63958e-06	NM_008067
Cap1	868	1155	1022	4755	3161	7191	4358	2389	117.482	117.302	143.729	279.336	237.315	325.537	180.442	233.675	1.29478	4.04509e-06	NM_007598
Got1	1311	1982	1342	4593	3904	3846	5709	2171	177.441	201.292	188.732	269.82	293.097	174.109	236.38	212.352	0.630105	0.017922	NM_010324
Rrp1	1177	1225	1320	4249	2519	5872	5710	2767	159.304	124.411	185.638	249.611	189.116	265.826	236.422	270.649	0.936598	0.000566793	NM_010925
Sfrs18	1719	2134	1891	4037	3988	4222	4532	2305	232.663	216.73	265.941	237.157	299.403	191.13	187.647	225.459	0.238389	0.365949	NM_025669
Nlgn1	1159	1622	1047	3763	3847	5873	5314	2196	156.868	164.731	147.245	221.06	288.817	265.871	220.025	214.797	0.937621	0.000269369	NM_138666
Camk2g	1199	1644	1346	2701	5063	4133	7512	1191	162.282	166.965	189.295	158.672	380.11	187.101	311.033	116.495	0.726508	0.0477286	NM_178597
Hectd1	1492	2141	1461	3726	3897	5033	4126	2902	201.939	217.44	205.468	218.887	292.571	227.844	170.836	283.853	0.500668	0.0606096	NM_144788
Fkbp3	947	1586	963	3169	2639	4749	7308	3370	128.174	161.075	135.432	186.165	198.125	214.988	302.587	329.63	1.1111	0.000190233	NM_013902
Dlgap4	1045	1112	1229	4647	2900	3400	7938	2455	141.438	112.935	172.841	272.992	217.72	153.918	328.672	240.131	1.07684	0.000475867	NM_146128
Pkp4	1567	1889	1534	4248	1932	3706	5522	4313	212.09	191.847	215.734	249.552	145.047	167.771	228.638	421.868	0.538879	0.109739	NM_026361
Rnf157	1994	2147	2171	3103	2903	4261	5041	3064	269.883	218.05	305.319	182.288	217.946	192.896	208.722	299.699	0.0433647	0.884031	NM_027258
Mbnl1	1267	1827	1200	3919	3557	4355	6730	1791	171.486	185.551	168.762	230.225	267.045	197.151	278.655	175.183	0.698248	0.00966613	NM_020007
Gpr157	5245	6375	5272	1655	1083	2193	1331	1392	709.899	647.446	741.428	97.224	81.307	99.277	55.11	136.156	-2.5974	2.83937e-20	NM_177366
Slitrk4	869	1218	930	3534	2614	7033	5289	3038	117.617	123.7	130.791	207.608	196.249	318.385	218.99	297.156	1.30462	4.24105e-06	NM_178740
Jmjd1c	1386	1935	1398	3861	2579	4866	5657	2839	187.592	196.519	196.608	226.818	193.621	220.284	234.227	277.691	0.559165	0.0279049	NM_207221
Nlgn3	1195	1367	1212	2989	2368	4776	7540	3047	161.741	138.833	170.45	175.591	177.78	216.21	312.193	298.036	0.900778	0.00271714	NM_172932
Rgs2	690	990	715	3797	2226	4504	7385	4169	93.39	100.545	100.554	223.058	167.119	203.897	305.775	407.783	1.72451	2.28849e-07	NM_009061
Wac	1216	1684	1322	4869	3433	3299	6266	2345	164.583	171.027	185.92	286.033	257.736	149.346	259.443	229.372	0.747595	0.00753553	NM_153085
Ina	338	493	487	5497	2438	6483	4683	3955	45.748	50.069	68.489	322.926	183.035	293.486	193.899	386.851	2.63361	1.59164e-14	NM_146100
Eef1a2	1126	1242	1127	3840	1938	5819	6685	2581	152.402	126.138	158.496	225.584	145.497	263.427	276.791	252.455	0.985688	0.000729266	NM_007906
Pkia	1567	2015	1164	2748	2043	3633	8986	2175	212.09	204.644	163.699	161.433	153.38	164.466	372.064	212.743	0.457186	0.174329	NM_008862
Kcna1	1147	2176	1472	2466	3459	5812	6804	995	155.244	220.995	207.015	144.867	259.688	263.11	281.719	97.324	0.417677	0.241164	NM_010595
Cnnm1	1319	1648	1282	4211	2124	6333	5759	1650	178.524	167.371	180.294	247.379	159.461	286.696	238.451	161.392	0.624952	0.0286978	NM_031396
Chd4	1151	1422	1259	3168	4702	6088	3357	3165	155.785	144.419	177.06	186.107	353.007	275.604	138.996	309.578	0.96944	0.00258628	NM_145979
Tmem131	1227	1598	1365	5759	4339	3203	3898	2908	166.072	162.293	191.967	338.317	325.755	145	161.396	284.44	0.830058	0.00984107	NM_018872
Pum2	1849	2815	1803	3601	1864	4426	5087	2829	250.258	285.892	253.565	211.544	139.942	200.365	210.627	276.713	-0.0332272	0.890576	NR_027670
Mal2	1245	1990	1047	3227	3867	5736	4598	2551	168.508	202.105	147.245	189.573	290.319	259.669	190.38	249.521	0.757097	0.00545113	NM_178920
Pak3	1301	1916	1244	3592	3176	5863	4499	2665	176.087	194.589	174.95	211.015	238.441	265.419	186.28	260.672	0.658695	0.0102822	NM_001195048
Fam168b	1777	2615	1711	3512	2617	4844	3950	3223	240.513	265.58	240.627	206.315	196.474	219.288	163.549	315.251	0.127901	0.647318	NM_001160235
Cdc42	1317	1783	1285	3164	2463	6546	5487	2198	178.253	181.082	180.716	185.872	184.912	296.338	227.188	214.993	0.610412	0.023791	NM_009861
Rab10	1515	2277	1511	3102	1576	6157	5489	2589	205.052	231.253	212.5	182.23	118.32	278.728	227.271	253.238	0.281104	0.358646	NM_016676
Dennd5b	1396	2232	1475	3411	2971	6140	4042	2511	188.945	226.682	207.437	200.382	223.051	277.958	167.358	245.609	0.406143	0.125454	NM_177192
6330403K07Rik	1027	1128	750	3607	2817	5787	7912	1131	139.002	114.56	105.476	211.896	211.489	261.978	327.595	110.627	1.22254	0.000331062	NM_134022
Ube4b	1287	1698	1208	5885	3295	3596	5334	1842	174.193	172.449	169.887	345.719	247.375	162.791	220.854	180.172	0.727011	0.0123609	NM_022022
Zranb2	1247	1585	1060	4126	3596	3307	6264	2933	168.779	160.973	149.073	242.385	269.973	149.708	259.36	286.886	0.90611	0.00138688	NM_017381
Clock	1078	1692	1111	3563	2267	4544	7685	2168	145.905	171.84	156.246	209.311	170.197	205.707	318.196	212.059	0.810023	0.00476228	NM_007715
Egln1	922	1646	1134	4816	3335	5679	4232	2325	124.791	167.168	159.48	282.92	250.378	257.089	175.225	227.415	0.965116	0.000341507	NM_053207
Spire1	2049	2971	1913	4254	3393	3013	4355	2123	277.327	301.735	269.035	249.905	254.733	136.399	180.318	207.657	-0.155656	0.549836	NM_194355
Eif3c	1153	1357	1178	3513	2592	6460	5557	2233	156.056	137.817	165.668	206.374	194.597	292.445	230.087	218.417	0.883769	0.000950138	NM_146200
Arhgef17	1326	1226	1028	4448	3756	4326	6668	1230	179.471	124.513	144.573	261.301	281.985	195.838	276.088	120.31	0.910455	0.00430138	NM_001081116
Zfand5	814	1327	894	4167	2801	5746	4534	3709	110.173	134.77	125.728	244.794	210.288	260.122	187.73	362.789	1.3387	4.57254e-06	NM_009551
Sphkap	1442	2120	1311	3876	3453	4208	5506	2058	195.171	215.308	184.373	227.699	259.237	190.497	227.975	201.299	0.465035	0.0654954	NM_172430
Adam23	1356	2001	1437	3681	3274	4842	5983	1391	183.532	203.222	202.093	216.243	245.799	219.198	247.725	136.058	0.424933	0.125986	NM_011780
Ube2d3	914	1361	809	3464	3191	6141	6314	1770	123.708	138.223	113.774	203.495	239.567	278.004	261.43	173.129	1.19351	1.76235e-05	NM_025356
Slmap	1408	2143	1561	5080	3303	4902	4027	1527	190.57	217.644	219.531	298.429	247.976	221.914	166.737	149.361	0.350305	0.217273	NM_032008
E2f1	3552	2817	1796	3724	2617	2358	4774	2287	480.755	286.095	252.581	218.769	196.474	106.747	197.667	223.698	-0.53973	0.0710014	NM_007891
Chrm1	1668	2067	1369	3178	2786	6913	3524	2418	225.76	209.925	192.53	186.694	209.162	312.952	145.911	236.512	0.365106	0.204302	NM_001112697
Zmiz1	798	946	890	4788	2088	4546	6209	3653	108.007	96.076	125.165	281.275	156.759	205.798	257.083	357.311	1.50295	1.79228e-06	NM_183208
Trak1	2044	2511	1911	4436	3203	4314	3947	1520	276.651	255.018	268.754	260.596	240.468	195.295	163.425	148.676	-0.102923	0.68417	NM_175114
Wbp2	1421	1814	1335	3085	2240	7191	4915	1868	192.329	184.23	187.748	181.231	168.17	325.537	203.505	182.715	0.482412	0.095856	NM_016852
Hp1bp3	1662	2038	1397	4540	2044	4608	5251	2311	224.948	206.98	196.467	266.706	153.455	208.605	217.417	226.046	0.339766	0.200554	NM_010470
Bend4	3182	2690	1863	3459	3056	2108	4960	2474	430.676	273.197	262.003	203.202	229.432	95.429	205.368	241.989	-0.413684	0.179617	NM_001164806
Kcnq5	843	1253	1030	2831	3480	5913	6425	1976	114.098	127.255	144.854	166.309	261.264	267.682	266.026	193.279	1.15199	6.11411e-05	NM_001160139
Arfgef1	1126	1715	1072	3731	4490	6537	2996	2063	152.402	174.176	150.761	219.181	337.091	295.931	124.049	201.788	0.866998	0.00657921	NM_001102430
Xpr1	1872	2474	1574	4846	2763	4556	3558	2079	253.371	251.26	221.36	284.682	207.435	206.251	147.318	203.353	0.0944127	0.730551	NM_011273
Extl3	1552	1929	1870	4218	2475	5526	3639	2512	210.06	195.91	262.988	247.79	185.813	250.163	150.672	245.706	0.254669	0.354692	NM_018788
Thra	1459	1740	1471	3640	1295	6978	4584	2547	197.472	176.715	206.874	213.835	97.223	315.895	189.8	249.13	0.444881	0.185981	NM_178060
Edil3	1031	1712	956	3050	2403	3196	8995	2302	139.544	173.871	134.447	179.175	180.408	144.683	372.437	225.166	0.878882	0.00878146	NM_001037987
Setd7	1686	2887	1813	3199	2292	6142	3963	1662	228.196	293.204	254.972	187.928	172.074	278.049	164.087	162.565	-0.118574	0.649604	NM_080793
Ipcef1	1018	1566	1154	3184	3859	6669	4293	1891	137.784	159.043	162.293	187.047	289.718	301.906	177.751	184.964	0.880852	0.00234561	NM_001170800
Vps13a	1162	1985	1165	4264	3365	4498	4094	3075	157.274	201.597	163.84	250.492	252.631	203.625	169.511	300.775	0.736567	0.00724174	NM_173028
Ntrk3	767	1049	777	3816	3868	6981	3352	2973	103.812	106.537	109.274	224.174	290.394	316.031	138.789	290.798	1.54406	6.04264e-07	NM_182809
Trrap	1415	1896	1401	4422	2537	5710	4315	1872	191.517	192.558	197.03	259.774	190.468	258.492	178.662	183.106	0.447019	0.087473	NM_001081362
Ubqln2	821	1118	695	2586	3769	6528	5031	2979	111.12	113.544	97.741	151.917	282.961	295.523	208.308	291.385	1.5039	7.16976e-07	NM_018798
Magi2	1302	1738	1403	3745	3300	4518	5988	1530	176.223	176.512	197.311	220.003	247.751	204.53	247.932	149.654	0.52942	0.0505979	NM_015823
Tex2	970	1183	937	3542	2848	5474	6832	1729	131.287	120.146	131.775	208.078	213.816	247.809	282.878	169.119	1.12262	5.5631e-05	NM_198292
Eif4b	1631	1996	1505	4058	2374	3471	7028	1417	220.752	202.714	211.656	238.391	178.23	157.133	290.993	138.601	0.232698	0.439595	NM_145625
Gm6300	5028	6010	4099	1811	1398	2179	1870	1071	680.528	610.377	576.463	106.389	104.956	98.644	77.427	104.758	-2.35682	1.47583e-23	NR_033591
Myt1l	1590	2324	1789	3774	3713	3920	3739	2558	215.203	236.026	251.596	221.707	278.757	177.459	154.813	250.206	0.187907	0.493857	NM_001093776
Rnf219	3353	2500	1714	3471	2768	2462	4907	2189	453.821	253.901	241.049	203.907	207.81	111.455	203.174	214.113	-0.439693	0.13787	NM_026047
Dcun1d4	1116	1921	1267	3721	2014	4869	6004	2436	151.048	195.097	178.185	218.593	151.203	220.42	248.595	238.273	0.609839	0.0261869	NM_178896
Brd4	956	1174	1044	3058	3397	5863	4492	3358	129.392	119.232	146.823	179.645	255.033	265.419	185.991	328.456	1.18749	4.83699e-05	NM_020508
Elmod1	1467	2030	1340	3134	3734	4416	5988	1230	198.555	206.167	188.451	184.109	280.334	199.913	247.932	120.31	0.371658	0.217379	NM_177769
Slc2a3	1280	1861	1119	4352	2578	5396	4291	2413	173.245	189.004	157.371	255.662	193.546	244.277	177.668	236.023	0.658121	0.0108874	NM_011401
Gpr22	678	897	613	3464	2864	5469	6802	2498	91.766	91.1	86.209	203.495	215.018	247.582	281.636	244.337	1.72102	3.19881e-10	NM_175191
Stmn2	1285	1632	1251	2636	3218	4050	6521	2691	173.922	165.746	175.935	154.854	241.594	183.344	270.001	263.215	0.684776	0.0159387	NM_025285
Camsap1	1125	1525	1145	3546	3256	3602	5251	3827	152.266	154.879	161.027	208.313	244.447	163.063	217.417	374.33	0.936634	0.00200169	NM_001115076
Baalc	1898	2484	1910	2989	3072	4387	4990	1518	256.89	252.276	268.613	175.591	230.633	198.6	206.61	148.48	-0.126217	0.608565	NM_080640
Hcfc1	1022	1297	1171	3211	4428	5349	4123	2646	138.325	131.724	164.684	188.633	332.436	242.15	170.712	258.813	1.02209	0.000462749	NM_008224
Lrrtm4	1003	1253	1041	4200	2933	5695	5045	2045	135.754	127.255	146.401	246.732	220.198	257.813	208.888	200.028	1.03662	5.48862e-05	NR_027323
Copg	1487	2024	1563	2881	2375	5608	4577	2671	201.262	205.558	219.813	169.247	178.305	253.875	189.51	261.259	0.318133	0.240165	NM_017477
Dlg1	1338	1938	1237	3394	2296	4984	5337	2613	181.095	196.824	173.966	199.383	172.374	225.626	220.978	255.585	0.532057	0.0406862	NM_007862
Tbl1xr1	1535	2482	1518	4320	2638	4773	3773	2080	207.759	252.072	213.484	253.782	198.05	216.074	156.221	203.451	0.174417	0.503003	NM_030732
Map2k1	1291	1836	1248	3600	3101	3988	6084	1932	174.734	186.465	175.513	211.485	232.811	180.537	251.907	188.975	0.560881	0.0301791	NM_008927
Rangap1	1248	1525	1085	3021	2834	6260	4777	2283	168.914	154.879	152.589	177.471	212.765	283.391	197.791	223.307	0.771464	0.00390225	NM_011241
Tln2	3305	4082	3118	2428	2154	3349	3117	1463	447.324	414.569	438.5	142.635	161.714	151.61	129.059	143.1	-1.26857	4.18977e-08	NM_001081242
Gpc6	1636	2006	1896	4003	3967	3704	3628	2174	221.429	203.73	266.644	235.159	297.826	167.68	150.217	212.646	0.18279	0.525232	NM_001079844
Hspa5	1247	1547	1227	3367	2532	4668	6290	2116	168.779	157.114	172.559	197.797	190.092	211.321	260.437	206.972	0.670387	0.00994513	NM_022310
Zbtb6	4391	5454	4412	2223	1072	2826	1365	1216	594.312	553.909	620.482	130.592	80.481	127.933	56.518	118.941	-2.21954	9.6649e-15	NM_146253
Sv2a	1702	2219	1525	3481	1636	6082	4835	1461	230.362	225.362	214.469	204.494	122.824	275.333	200.192	142.905	0.0677603	0.83179	NM_022030
Ipo5	1131	1409	929	3586	3456	5202	5106	2115	153.078	143.098	130.65	210.662	259.463	235.495	211.413	206.875	0.966684	0.000153635	NM_023579
Exph5	1191	2001	1406	3445	4195	5267	3358	2070	161.199	203.222	197.733	202.379	314.944	238.438	139.038	202.473	0.528575	0.0717134	NM_176846
Appl1	1261	2029	1176	3327	2078	4224	6295	2539	170.673	206.066	165.387	195.447	156.008	191.221	260.644	248.347	0.530128	0.0568372	NM_145221
Chst1	943	1041	828	3533	2953	5922	5654	1999	127.633	105.724	116.446	207.549	221.699	268.09	234.103	195.528	1.25913	2.27392e-06	NM_023850
Tmem65	1790	2545	1701	5065	3641	4220	2861	1048	242.272	258.471	239.22	297.548	273.352	191.04	118.459	102.508	-0.0319899	0.908858	NM_175212
Rbbp6	1184	1371	1063	3180	3615	5201	5356	1896	160.252	139.239	149.495	186.812	271.4	235.45	221.764	185.454	0.864608	0.00115912	NM_011247
Kcnc1	1485	1776	1341	3436	2711	5100	4901	2056	200.991	180.371	188.592	201.851	203.531	230.878	202.925	201.104	0.438023	0.0760532	NM_008421
Dhx37	4839	5979	4813	1364	934	2409	1154	1223	654.948	607.229	676.877	80.129	70.121	109.056	47.781	119.625	-2.61868	4.98272e-19	NM_203319
Ldha	1091	1586	1100	2895	3011	5259	5211	2555	147.664	161.075	154.699	170.069	226.054	238.075	215.761	249.912	0.8182	0.00188738	NM_010699
Bptf	1209	1359	1346	2493	4375	4386	4909	2618	163.635	138.02	189.295	146.453	328.457	198.555	203.256	256.075	0.775633	0.0112025	NM_176850
Bex2	1100	1258	996	3265	2793	4314	6735	2216	148.882	127.763	140.073	191.805	209.687	195.295	278.862	216.754	0.964614	0.000364804	NM_009749
Psmb11	5038	5798	4330	1571	1075	2070	1241	1503	681.882	588.846	608.95	92.29	80.707	93.709	51.383	147.013	-2.44948	1.91249e-16	NM_175204
Dagla	907	962	839	4035	1408	6094	7145	1230	122.76	97.701	117.993	237.039	105.707	275.876	295.838	120.31	1.18628	0.00135213	NM_198114
Pam	1100	1432	1097	3194	1987	3909	7970	1930	148.882	145.434	154.277	187.634	149.176	176.961	329.997	188.779	0.780352	0.012138	NM_013626
Gm5615	3441	2561	1674	3325	2576	2222	4627	2176	465.732	260.096	235.423	195.33	193.396	100.59	191.58	212.841	-0.531843	0.0811077	NM_001033783
Arhgdia	1300	1662	1473	2297	1898	3377	6777	3789	175.952	168.793	207.156	134.939	142.494	152.877	280.601	370.614	0.547525	0.132302	NM_133796
Chd9	1368	1804	1378	2849	2685	6405	3224	2838	185.156	183.215	193.795	167.367	201.579	289.955	133.489	277.593	0.496087	0.100807	NM_177224
Pms2	2695	2126	1488	3270	3194	2724	4609	2443	364.762	215.917	209.265	192.099	239.793	123.316	190.835	238.957	-0.109544	0.699637	NM_008886
Hipk1	1684	2474	1749	3042	2594	4510	3856	2593	227.926	251.26	245.971	178.705	194.747	204.168	159.657	253.629	0.0184956	0.953994	NM_010432
Gria1	1879	2173	1462	4386	1649	5143	3088	2710	254.318	220.69	205.609	257.659	123.8	232.824	127.858	265.073	0.130665	0.684566	NM_001113325
Hecw1	1313	1672	1291	2508	3122	4678	4697	3176	177.712	169.809	181.56	147.334	234.387	211.774	194.479	310.654	0.625501	0.0309313	NM_001081348
Zbtb44	2311	2854	2113	2822	2542	3526	4467	1816	312.789	289.853	297.162	165.781	190.843	159.622	184.956	177.628	-0.463371	0.0504037	NM_001115130
Ccdc82	3722	4346	3061	2456	1768	3201	2178	1699	503.764	441.381	430.484	144.28	132.734	144.91	90.18	166.184	-1.45409	1.04953e-08	NM_025534
Rnasek	1108	1394	1017	3943	1256	3419	7967	2271	149.965	141.575	143.026	231.635	94.295	154.778	329.873	222.133	0.825593	0.021857	NM_173742
Mlf2	1039	1240	1025	3473	2754	5229	4796	2793	140.626	125.935	144.151	204.024	206.759	236.717	198.578	273.192	1.01557	0.000113544	NM_145385
2610101N10Rik	1282	1780	1200	2215	2188	5570	5546	2563	173.516	180.777	168.762	130.122	164.266	252.154	229.631	250.695	0.548771	0.0647761	NM_001114977
Pde4dip	1068	1360	1297	3700	3239	6671	3188	1795	144.551	138.122	182.404	217.36	243.171	301.997	131.999	175.574	0.765089	0.0119076	NM_001039376
Actr3	1525	2039	1305	2817	3011	4986	3868	2728	206.405	207.081	183.529	165.487	226.054	225.717	160.154	266.834	0.376227	0.167217	NM_023735
Fxn	4657	5607	4600	1520	997	1983	1620	1287	630.314	569.448	646.922	89.294	74.851	89.771	67.076	125.885	-2.48037	2.93597e-21	NM_008044
Marcks	1247	1773	996	4235	2366	4559	5018	2047	168.779	180.066	140.073	248.789	177.63	206.386	207.77	200.223	0.659124	0.0107893	NM_008538
Pom121	757	970	780	5995	2703	6769	2014	2238	102.458	98.513	109.695	352.181	202.93	306.433	83.389	218.906	1.46227	0.000123598	NM_148932
Zmym2	1182	1700	1124	4673	2484	5176	4883	1004	159.981	172.652	158.074	274.519	186.489	234.318	202.18	98.204	0.586734	0.0649184	NM_029498
Srpk2	1561	2294	1473	3100	3283	5363	3519	1624	211.278	232.979	207.156	182.112	246.474	242.784	145.704	158.848	0.149901	0.590766	NM_009274
Cacna1a	1205	1532	1235	3679	3269	5028	3490	2779	163.094	155.59	173.684	216.126	245.423	227.618	144.503	271.822	0.731961	0.00790474	NM_007578
Rbm25	1276	1272	1178	3861	3641	3370	5341	2254	172.704	129.185	165.668	226.818	273.352	152.56	221.143	220.471	0.795298	0.00428989	NM_027349
Rpl7l1	4506	5460	4466	1496	1200	2313	1244	1490	609.877	554.519	628.077	87.884	90.091	104.71	51.508	145.741	-2.33618	2.97183e-15	NM_025433
Gpbp1	1177	1673	1007	4244	2855	3444	5285	2421	159.304	169.91	141.62	249.317	214.342	155.91	218.825	236.805	0.760101	0.00437107	NM_028487
A230046K03Rik	2084	2990	1807	2756	2432	3964	4240	1818	282.065	303.665	254.128	161.903	182.585	179.451	175.557	177.824	-0.366086	0.122885	NM_001033375
Arhgap20	1386	1819	1284	3339	3058	4946	4752	1506	187.592	184.738	180.576	196.152	229.582	223.906	196.756	147.306	0.414996	0.114048	NM_175535
Bsg	1399	1894	1485	2992	2318	3769	5809	2418	189.351	192.355	208.843	175.767	174.026	170.623	240.521	236.512	0.329008	0.22027	NM_009768
Morf4l1	1144	1461	869	3575	2191	5299	6101	1366	154.838	148.379	122.212	210.016	164.491	239.886	252.611	133.613	0.807732	0.00619635	NM_001039147
Inpp4a	1235	1875	1252	3180	2748	5639	3885	2179	167.154	190.425	176.075	186.812	206.309	255.278	160.858	213.135	0.505742	0.0541607	NM_030266
Npy1r	1462	1718	1113	1955	1672	9342	3744	982	197.878	174.48	156.527	114.848	125.527	422.913	155.02	96.052	0.363506	0.400523	NM_010934
Mapre3	809	980	773	3677	2890	5437	5841	1579	109.496	99.529	108.711	216.008	216.97	246.134	241.846	154.447	1.3297	1.76923e-06	NM_133350
Psd	2450	3204	2049	2057	1446	3795	5872	1080	331.602	325.399	288.161	120.84	108.56	171.8	243.129	105.638	-0.753486	0.0144964	NM_028627
Arhgap33	1103	1137	944	2806	1412	9974	2673	1871	149.289	115.474	132.76	164.841	106.007	451.524	110.675	183.008	0.92215	0.0306284	NM_178252
Mmd	968	1324	746	3785	3718	3232	6119	2001	131.017	134.466	104.914	222.353	279.132	146.313	253.356	195.724	1.1377	0.000103	NM_026178
Smarcc1	821	1137	806	4307	2855	5428	4635	1891	111.12	115.474	113.352	253.018	214.342	245.726	191.912	184.964	1.24726	2.33193e-06	NM_009211
Pik3r1	1822	2513	1863	4495	2456	3775	3917	1009	246.604	255.221	262.003	264.062	184.387	170.895	162.183	98.693	-0.232597	0.419318	NM_001077495
Smg7	1273	1633	1234	3278	3251	6098	2973	2105	172.298	165.848	173.544	192.569	244.072	276.057	123.097	205.896	0.590657	0.0431827	NM_001005507
Eif5a	1104	1432	1097	3650	2943	3872	5941	1786	149.424	145.434	154.277	214.422	220.949	175.286	245.986	174.694	0.77001	0.0036742	NM_001166589
B4galt6	1450	1901	1298	3052	2635	4018	5599	1868	196.254	193.066	182.544	179.292	197.825	181.895	231.826	182.715	0.340434	0.183204	NM_019737
Cpne4	1084	1357	928	4391	2943	4496	5000	1612	146.717	137.817	130.509	257.953	220.949	203.534	207.024	157.675	0.90252	0.000731148	NM_028719
Cct6a	1042	1685	1021	3456	1745	4889	5357	2608	141.032	171.129	143.588	203.026	131.008	221.326	221.806	255.096	0.751292	0.00918668	NM_009838
Nfasc	1184	1331	1102	3336	2063	7670	3023	2091	160.252	135.177	154.98	195.976	154.882	347.222	125.167	204.527	0.756692	0.0216525	NM_182716
Tbc1d24	2295	2771	1755	2814	1667	4131	4939	1420	310.623	281.423	246.815	165.311	125.152	187.011	204.499	138.895	-0.456802	0.0817483	NM_001163852
Dusp18	765	1135	835	2937	2843	4961	5333	2958	103.541	115.271	117.43	172.536	213.441	224.585	220.812	289.331	1.30799	3.08523e-06	NM_173745
Ugcg	1476	2422	1242	2549	2216	4450	5015	2372	199.773	245.979	174.669	149.743	166.368	201.452	207.645	232.013	0.199832	0.46843	NM_011673
Sorcs3	404	605	343	3217	1800	6117	6803	2433	54.68	61.444	48.238	188.985	135.137	276.917	281.677	237.979	2.34508	1.88827e-12	NM_025696
Itgav	1136	1885	1160	2691	2829	4508	4931	2564	153.755	191.441	163.137	158.085	212.39	204.078	204.167	250.793	0.589658	0.02819	NM_008402
Mgat3	830	1184	744	3592	1194	5898	5570	2676	112.339	120.247	104.633	211.015	89.641	267.003	230.625	261.748	1.22528	0.00040947	NM_010795
D17Wsu92e	1173	1618	1237	1982	1587	7277	5312	1472	158.763	164.324	173.966	116.434	119.146	329.431	219.943	143.981	0.477984	0.184342	NM_001033279
Mcart1	2750	3221	2450	3097	2005	2843	3966	1319	372.206	327.125	344.556	181.936	150.527	128.703	164.212	129.015	-0.899773	0.000234992	NM_001009949
2900011O08Rik	1061	1347	1130	2996	3969	4248	5321	1573	143.604	136.802	158.918	176.002	297.977	192.307	220.315	153.86	0.813361	0.00513641	NM_144518
Tspan5	1376	1929	1209	3830	1510	5455	5128	1187	186.238	195.91	170.028	224.996	113.365	246.948	212.324	116.104	0.297321	0.354942	NM_019571
B230219D22Rik	2255	3004	2073	2889	2131	3576	4261	1429	305.209	305.087	291.537	169.717	159.987	161.886	176.426	139.775	-0.588442	0.0134162	NM_181278
Atxn2	849	1168	1009	3322	3641	4832	4124	2666	114.91	118.622	141.901	195.154	273.352	218.745	170.754	260.77	1.14139	4.07096e-05	NM_009125
Kras	1259	1764	1117	3786	3129	6016	2775	1764	170.403	179.152	157.089	222.412	234.913	272.345	114.898	172.542	0.569121	0.0577975	NM_021284
Cask	1407	1999	1196	2922	3441	2338	6130	2153	190.434	203.019	168.2	171.655	258.336	105.842	253.812	210.591	0.406472	0.197983	NM_009806
Slc6a6	1778	2196	1810	3620	1701	4518	4528	1416	240.648	223.026	254.55	212.66	127.704	204.53	187.481	138.503	-0.153452	0.557759	NM_009320
Map2k4	1318	1679	1065	3491	2888	3564	5673	1887	178.388	170.52	149.776	205.082	216.819	161.343	234.89	184.573	0.579641	0.0275505	NM_009157
Bai2	1322	1439	1101	4772	1542	5032	5579	774	178.93	146.145	154.839	280.335	115.767	227.799	230.998	75.707	0.523884	0.168104	NM_173071
Pomp	787	1001	698	2069	2438	5321	7649	1554	106.519	101.662	98.163	121.545	183.035	240.882	316.706	152.001	1.30752	0.000134301	NM_025624
Pja1	712	806	621	2609	1524	1720	11209	2306	96.368	81.858	87.334	153.268	114.416	77.865	464.107	225.557	1.5504	0.00127507	NM_001083110
0610010B08Rik	1748	2417	1596	3367	2616	4557	3192	2009	236.588	245.471	224.454	197.797	196.399	206.296	132.164	196.506	-0.0389863	0.866858	NM_001177543
2500003M10Rik	1078	1539	888	2243	3266	4197	6764	1502	145.905	156.301	124.884	131.767	245.198	189.999	280.062	146.915	0.796282	0.0115314	NM_023215
Epb4.1l3	904	1320	1188	3166	5150	4888	3054	1801	122.354	134.06	167.075	185.989	386.641	221.28	126.45	176.161	0.934301	0.00674281	NM_013813
9930021J03Rik	1179	1488	1137	3049	4546	3484	4271	2295	159.575	151.122	159.902	179.116	341.295	157.721	176.84	224.481	0.765006	0.0114092	NM_172836
Gjc3	4644	5814	4739	1281	818	1840	1159	1113	628.555	590.471	666.47	75.253	61.412	83.297	47.988	108.866	-2.75781	8.15473e-23	NM_080450
Magi3	923	1239	977	2994	3411	3997	5675	2189	124.926	125.833	137.401	175.885	256.084	180.945	234.973	214.113	1.02318	0.000168544	NM_133853
Srr	1020	1406	982	3297	2419	4637	5183	2456	138.055	142.794	138.104	193.685	181.609	209.917	214.601	240.229	0.882777	0.000669503	NM_013761
OTTMUSG00000016609	1624	2268	1542	3335	2299	4985	3392	1946	219.805	230.339	216.859	195.917	172.6	225.671	140.445	190.344	0.0383098	0.892282	NM_001100416
Zdhhc8	899	1017	970	5415	1346	5568	4722	1446	121.678	103.287	136.416	318.109	101.052	252.064	195.514	141.438	1.04372	0.00329183	NM_172151
Tbr1	1051	1663	966	4371	2082	4961	3862	2422	142.25	168.895	135.854	256.778	156.308	224.585	159.906	236.903	0.776248	0.00547709	NM_009322
Rab11b	1813	2347	2003	3156	3446	3521	3121	1969	245.385	238.362	281.692	185.402	258.712	159.396	129.225	192.594	-0.162563	0.540577	NM_008997
Kif3c	1519	1886	1183	3528	2022	3748	5955	1510	205.593	191.543	166.371	207.255	151.804	169.672	246.566	147.698	0.285733	0.309324	NM_008445
Amph	1031	1386	894	3707	2690	3411	6881	1294	139.544	140.762	125.728	217.771	201.954	154.416	284.907	126.57	0.853202	0.00569555	NM_175007
Mfn2	841	1047	766	1916	1648	3963	8396	2707	113.827	106.334	107.727	112.557	123.725	179.405	347.635	264.78	1.23213	0.00127146	NM_133201
Fbxl17	2089	2876	1902	3073	2349	2813	4321	1853	282.741	292.087	267.488	180.526	176.353	127.345	178.91	181.248	-0.426784	0.0834666	NM_015794
Rnf187	1323	1497	1158	2814	2632	4900	5664	1251	179.065	152.036	162.856	165.311	197.6	221.824	234.517	122.364	0.504506	0.0820461	NM_022423
Cntn3	724	978	652	2880	2882	3337	6257	3510	97.992	99.326	91.694	169.188	216.369	151.066	259.07	343.324	1.553	1.74828e-06	NM_008779
Dpp6	1102	1274	1082	2729	2401	4320	5988	2315	149.153	129.388	152.167	160.317	180.257	195.567	247.932	226.437	0.804601	0.00355833	NM_001136060
Glrb	1158	1835	1098	2621	2778	5175	3707	2821	156.733	186.363	154.417	153.973	208.561	234.273	153.488	275.931	0.614115	0.0330913	NM_010298
Idh3g	742	956	744	2579	3606	7479	3889	1166	100.428	97.092	104.633	151.505	270.724	338.575	161.023	114.05	1.34572	0.00018797	NM_008323
Gm14434	1703	2360	1557	3331	2560	4510	3153	1949	230.497	239.682	218.969	195.682	192.194	204.168	130.55	190.638	-0.0280612	0.900947	NM_001101804
Ubr5	1758	2189	1663	3087	2426	4153	3484	2346	237.941	222.315	233.876	181.348	182.134	188.007	144.255	229.469	-0.0180843	0.932253	NM_001081359
Glrx2	3477	4132	2978	1354	1194	2478	2463	3018	470.604	419.647	418.811	79.542	89.641	112.179	101.98	295.2	-1.37465	0.000229578	NM_001038592
Mtap7d2	891	959	849	2721	3048	5768	5217	1607	120.595	97.396	119.399	159.847	228.832	261.118	216.009	157.186	1.17218	5.57834e-05	NM_001081124
Git1	1705	2195	1867	2477	987	3008	7495	1307	230.768	222.925	262.566	145.513	74.1	136.172	310.329	127.842	-0.269936	0.457454	NM_001004144
Zfp148	1314	2143	1281	2795	2654	3748	5093	2012	177.847	217.644	180.154	164.195	199.252	169.672	210.875	196.8	0.28076	0.279355	NM_011749
Tfrc	1293	1812	1063	3540	2699	3860	4789	1982	175.005	184.027	149.495	207.96	202.63	174.743	198.288	193.865	0.512599	0.0422748	NM_011638
Trp53i11	1085	1151	907	3666	3028	5364	3848	1956	146.852	116.896	127.556	215.362	227.33	242.829	159.326	191.322	0.971872	0.000291335	NM_001025246
Megf9	961	1300	809	3358	2237	4920	5722	1695	130.069	132.028	113.774	197.268	167.945	222.729	236.919	165.793	0.971155	0.000365948	NM_172694
Bai3	1418	1954	1296	2782	3426	3751	5057	1299	191.923	198.449	182.263	163.431	257.21	169.808	209.384	127.059	0.265964	0.358161	NM_175642
Ndrg2	5191	7022	5482	526	229	330	2136	19	702.59	713.156	770.962	30.9	17.192	14.939	88.441	1.858	-4.24273	8.92898e-10	NM_013864
Rgs8	1258	1819	1425	2609	3113	5501	4128	1063	170.267	184.738	200.405	153.268	233.711	249.031	170.919	103.975	0.282132	0.368677	NM_026380
Tnfrsf10b	4469	5543	4577	1263	914	1940	1116	1074	604.869	562.948	643.687	74.196	68.619	87.824	46.208	105.051	-2.68109	6.15197e-22	NM_020275
Atp6v0d1	1286	1819	1225	3050	2313	5775	4088	1313	174.057	184.738	172.278	179.175	173.651	261.435	169.263	128.429	0.349192	0.221015	NM_013477
Gm14430	1638	2305	1533	3278	2511	4581	3110	1891	221.7	234.096	215.594	192.569	188.516	207.382	128.769	184.964	-0.00800799	0.963908	NM_001100415
Fgf12	1000	1464	930	3075	3452	3052	4689	3180	135.348	148.684	130.791	180.643	259.162	138.164	194.147	311.045	0.954538	0.00188758	NM_010199
Rpl10a	1139	1330	1184	2779	1438	2152	9236	1578	154.161	135.075	166.512	163.255	107.959	97.421	382.415	154.349	0.573428	0.164146	NM_011287
Sik3	917	1087	967	3475	2417	5259	5119	1583	124.114	110.396	135.994	204.142	181.459	238.075	211.951	154.838	0.988168	0.000302496	NM_027498
Unc5d	1135	1698	1180	3364	3807	4410	4458	765	153.62	172.449	165.949	197.621	285.814	199.641	184.583	74.827	0.50416	0.152895	NM_153135
Ifi44	2731	2099	1540	3199	2777	1737	4387	2332	369.635	213.175	216.578	187.928	208.486	78.634	181.643	228.1	-0.2817	0.387685	NM_133871
Rapgef2	1349	1640	1247	3311	2405	3835	3957	3056	182.584	166.559	175.372	194.507	180.558	173.611	163.839	298.917	0.515757	0.0676887	NM_001099624
Gcap14	1454	2193	1385	3842	2068	3368	5302	1180	196.796	222.722	194.78	225.701	155.257	152.47	219.529	115.419	0.0692228	0.822069	NM_027045
Ahi1	1256	1609	1162	4258	2315	3919	4221	2043	169.997	163.41	163.418	250.14	173.801	177.414	174.77	199.832	0.540051	0.0374231	NM_026203
Dnajb6	958	1394	872	2889	2118	4588	5702	2230	129.663	141.575	122.634	169.717	159.011	207.699	236.091	218.123	0.904788	0.000966062	NM_001127367
Satb1	1579	1799	1294	4113	2214	4416	3933	1384	213.714	182.707	181.982	241.622	166.218	199.913	162.845	135.373	0.213494	0.437037	NM_001163630
Itm2b	1872	2383	1775	3174	2840	2707	3859	2108	253.371	242.018	249.627	186.459	213.216	122.546	159.781	206.19	-0.179196	0.487541	NM_008410
Kpnb1	1529	1889	1403	3285	2431	3659	4261	2247	206.947	191.847	197.311	192.98	182.51	165.643	176.426	219.786	0.221866	0.380132	NM_008379
Ttyh3	1016	1307	1134	4999	2142	6011	2717	1375	137.513	132.739	159.48	293.67	160.813	272.119	112.497	134.493	0.73871	0.0290339	NM_175274
Fyttd1	898	1322	777	4254	2365	3857	5458	1757	121.542	134.263	109.274	249.905	177.555	174.607	225.988	171.858	1.02292	0.000183526	NM_027226
H2afz	957	1507	1235	2829	2195	3515	6085	2328	129.528	153.051	173.684	166.192	164.792	159.124	251.949	227.709	0.660808	0.0219162	NM_016750
Ppp1r9b	2239	2646	2184	2479	1422	5717	2873	1082	303.044	268.728	307.147	145.631	106.758	258.809	118.956	105.834	-0.6879	0.02672	NM_172261
4921513D23Rik	2545	3323	2374	3242	1730	2539	3473	1411	344.46	337.485	333.868	190.454	129.881	114.941	143.799	138.014	-0.935748	0.000183071	NM_001081154
Hook3	1685	2672	1612	3572	2705	2825	3564	1999	228.061	271.369	226.704	209.84	203.08	127.888	147.567	195.528	-0.150932	0.557498	NM_207659
Scn3a	1251	1577	1079	2968	2359	4477	5588	1334	169.32	160.16	151.745	174.358	177.104	202.674	231.37	130.483	0.502296	0.0709776	NM_018732
Nudt3	1096	1587	1025	3424	3103	2074	6836	1486	148.341	161.176	144.151	201.146	232.961	93.89	283.044	145.35	0.649656	0.0573449	NM_019837
Spop	1400	2065	1268	2553	2689	5607	3376	1670	189.487	209.722	178.325	149.978	201.879	253.829	139.783	163.348	0.222963	0.432385	NM_025287
Dnajc18	1194	1693	1026	2537	2292	4737	5615	1534	161.605	171.941	144.292	149.038	172.074	214.444	232.488	150.045	0.517487	0.0643617	NM_029669
Gap43	853	994	932	4892	2442	2437	6311	1764	115.452	100.951	131.072	287.385	183.336	110.323	261.306	172.542	1.1139	0.000774953	NM_008083
Top2b	1026	1504	995	3214	1871	5804	4527	1673	138.867	152.747	139.932	188.809	140.467	262.748	187.44	163.641	0.698185	0.0138673	NM_009409
Hecw2	1025	1478	1002	4003	3157	4825	3056	2057	138.731	150.106	140.916	235.159	237.015	218.428	126.533	201.201	0.807665	0.00396486	NM_001001883
Apba1	1383	1784	1454	2618	1497	5603	5330	919	187.186	181.183	204.484	153.797	112.389	253.648	220.688	89.89	0.109773	0.762058	NM_177034
Tmem106b	1445	2139	1218	3393	2600	3906	4225	1642	195.577	217.237	171.294	199.325	195.198	176.825	174.936	160.609	0.203418	0.423524	NM_027992
Necap1	1083	1513	909	3148	1758	5386	5208	1541	146.582	153.661	127.837	184.932	131.984	243.825	215.637	150.73	0.688011	0.0180573	NM_026267
Arih1	1225	1724	1142	3214	2694	2724	5469	2333	165.801	175.09	160.605	188.809	202.255	123.316	226.443	228.198	0.522034	0.0659599	NM_019927
Prkaca	882	1109	718	2942	2296	5793	5139	1617	119.377	112.63	100.976	172.83	172.374	262.25	212.78	158.164	1.128	7.84034e-05	NM_008854
Neo1	1044	1478	1036	2727	3358	3771	5782	1222	141.303	150.106	145.698	160.2	252.105	170.714	239.403	119.528	0.680317	0.0253843	NM_008684
Calb1	1122	1957	1164	2250	2667	4861	4874	1521	151.86	198.753	163.699	132.178	200.228	220.058	201.807	148.774	0.385157	0.175161	NM_009788
Elavl1	891	1372	891	2565	3029	6248	3823	1589	120.595	139.341	125.306	150.683	227.405	282.848	158.291	155.425	0.908126	0.0024998	NM_010485
Zfp292	923	1272	907	2414	3308	3338	6548	1693	124.926	129.185	127.556	141.812	248.351	151.112	271.119	165.597	0.933037	0.00250117	NM_013889
Phyhipl	1004	1395	872	3240	3197	4542	4078	2046	135.889	141.677	122.634	190.336	240.018	205.617	168.849	200.125	0.896524	0.000589084	NM_178621
Atp2b3	1202	1480	1214	3140	2602	4014	4923	1796	162.688	150.309	170.731	184.462	195.348	181.714	203.836	175.672	0.530178	0.0363492	NM_177236
Mll3	1288	1933	1388	3955	3343	2714	3753	1940	174.328	196.316	195.202	232.34	250.979	122.863	155.392	189.757	0.312971	0.280366	NM_001081383
Capza2	1268	2036	1180	2474	2634	4993	3555	2158	171.621	206.777	165.949	145.337	197.75	226.034	147.194	211.081	0.338292	0.219605	NM_007604
Efhd2	1149	1634	1155	3249	1955	5422	4591	1137	155.515	165.949	162.434	190.865	146.774	245.454	190.09	111.213	0.439778	0.140885	NM_025994
Wasl	1213	1735	1029	3620	2919	4308	3996	1465	164.177	176.207	144.714	212.66	219.147	195.024	165.454	143.296	0.514593	0.052882	NM_028459
Mia3	954	1298	1068	4108	2870	3097	3708	3175	129.122	131.825	150.198	241.328	215.468	140.202	153.529	310.556	0.931906	0.00255269	NM_177389
Oxr1	1402	1823	1218	2475	1458	3350	6910	1637	189.758	185.144	171.294	145.396	109.461	151.655	286.108	160.12	0.223014	0.498771	NM_001130166
Magi1	845	1139	876	2617	3661	3559	6019	1549	114.369	115.677	123.196	153.738	274.853	161.116	249.216	151.512	1.0602	0.000544226	NM_001083320
Gpd2	982	1450	1036	3939	2382	3716	5435	1269	132.911	147.262	145.698	231.4	178.831	168.224	225.035	124.125	0.691926	0.0159325	NM_001145820
Palm2	1146	1466	1079	4292	2970	4631	3189	1425	155.108	148.887	151.745	252.137	222.976	209.646	132.04	139.384	0.631269	0.0288974	NM_172868
Ptprk	1053	1350	947	4267	2649	3450	3153	3304	142.521	137.106	133.181	250.668	198.876	156.182	130.55	323.174	0.923894	0.00359501	NM_008983
Uchl1	762	1375	1006	4353	2054	3028	4733	2860	103.135	139.645	141.479	255.721	154.206	137.078	195.969	279.745	0.977847	0.00171147	NM_011670
Msl1	1907	2637	1796	3153	1502	4031	3572	1572	258.108	267.814	252.581	185.226	112.764	182.484	147.898	153.762	-0.425092	0.0967683	NM_028722
Erc1	860	1025	940	3161	3025	4702	4104	2341	116.399	104.099	132.197	185.696	227.105	212.86	169.926	228.98	1.10583	3.75265e-05	NM_053204
Cadm1	1551	2066	1410	3638	2217	2906	4003	2363	209.924	209.823	198.296	213.717	166.443	131.555	165.744	231.132	0.123263	0.656867	NM_207675
Srsf2	1148	1772	1062	4297	1554	3852	4749	1705	155.379	179.965	149.355	252.431	116.668	174.38	196.632	166.771	0.471736	0.106463	NM_011358
BC005537	770	1385	792	3896	2719	3746	4993	1833	104.218	140.661	111.383	228.874	204.132	169.582	206.734	179.291	1.04037	0.000112465	NM_024473
Psmd1	991	1368	939	3062	2459	4816	5426	1054	134.13	138.934	132.056	179.88	184.612	218.021	224.663	103.095	0.740117	0.0146469	NM_027357
Zmynd11	1327	1756	1458	3396	2906	3448	3394	2420	179.606	178.34	205.046	199.501	218.171	156.091	140.528	236.708	0.320999	0.240854	NM_144516
6430548M08Rik	1221	1537	1319	2701	2927	4279	3402	2693	165.26	156.098	185.498	158.672	219.747	193.711	140.859	263.411	0.51304	0.0721616	NM_172286
Aco2	1924	2543	2045	2726	1571	4253	3715	1300	260.409	258.268	287.599	160.141	117.944	192.534	153.819	127.157	-0.532071	0.039917	NM_080633
Lhfpl4	846	939	760	4142	2122	4254	5500	1472	114.504	95.365	106.883	243.325	159.311	192.579	227.727	143.981	1.17972	4.32438e-05	NM_177763
Ly6e	1152	1583	1083	3767	1395	2146	6680	2205	155.921	160.77	152.308	221.295	104.731	97.15	276.584	215.678	0.539482	0.132767	NM_001164036
Kifc2	1709	1910	1710	2889	1912	4180	3719	1978	231.309	193.98	240.486	169.717	143.545	189.229	153.985	193.474	-0.079087	0.745055	NM_010630
Stk16	1042	1300	956	3315	2255	2791	6614	1720	141.032	132.028	134.447	194.742	169.296	126.349	273.852	168.238	0.768974	0.010864	NM_011494
Psmc5	979	1240	916	2751	1289	4442	4579	3785	132.505	125.935	128.822	161.61	96.773	201.09	189.593	370.222	0.969295	0.00890842	NM_008950
Rabgap1	951	1285	981	3446	2375	3575	5516	1848	128.716	130.505	137.963	202.438	178.305	161.841	228.389	180.758	0.831556	0.00175828	NM_146121
Got2	737	1084	995	3641	1558	4898	4567	2493	99.751	110.091	139.932	213.894	116.968	221.733	189.096	243.848	1.06186	0.000543787	NM_010325
Shoc2	1012	1537	951	2649	2762	2380	7617	1065	136.972	156.098	133.744	155.618	207.36	107.743	315.381	104.171	0.639472	0.0837309	NM_001168505
Mapk6	830	1252	878	3178	3501	2931	4668	2725	112.339	127.153	123.478	186.694	262.841	132.687	193.278	266.541	1.08991	0.000278947	NM_027418
Fam120a	1186	1726	1171	2653	2458	3046	5755	1958	160.522	175.293	164.684	155.853	184.537	137.893	238.285	191.518	0.433743	0.120215	NM_001033268
Zmat2	1102	1410	866	3685	2307	5126	3675	1775	149.153	143.2	121.79	216.478	173.2	232.055	152.163	173.618	0.761344	0.00461818	NM_025594
Synrg	1712	2520	1532	2090	1805	3953	4082	2243	231.715	255.932	215.453	122.779	135.512	178.953	169.015	219.395	-0.194518	0.469805	NM_194341
Adnp	862	1246	941	2951	1928	5668	4624	1706	116.67	126.544	132.338	173.359	144.746	256.591	191.456	166.869	0.883403	0.00191938	NM_009628
Sult4a1	965	1104	1049	2472	2394	1851	9285	796	130.611	112.122	147.526	145.22	179.732	83.795	384.444	77.859	0.741112	0.104536	NM_013873
Usp32	1485	2301	1409	2660	2453	3191	3633	2743	200.991	233.69	198.155	156.264	184.161	144.457	150.424	268.301	0.0831705	0.779588	NM_001029934
Agphd1	4359	5117	4301	1184	1030	1756	1058	1055	589.981	519.684	604.872	69.555	77.328	79.494	43.806	103.193	-2.63448	4.5351e-21	NM_177351
Fdft1	670	828	656	2413	3281	2417	8430	1160	90.683	84.092	92.257	141.754	246.324	109.418	349.043	113.463	1.42579	0.000385547	NM_010191
Cacng3	876	1026	740	3069	2954	4622	4854	1711	118.565	104.201	104.07	180.291	221.774	209.238	200.979	167.358	1.15459	1.47341e-05	NM_019430
Chd8	908	1095	919	2416	1957	3874	7736	922	122.896	111.208	129.244	141.93	146.924	175.376	320.308	90.184	0.847817	0.0231612	NM_201637
Eif4a1	948	1318	829	3490	2662	4191	4548	1795	128.31	133.856	116.587	205.023	199.852	189.727	188.309	175.574	0.908476	0.000382231	NM_001159375
Cdc27	954	1420	937	2873	2793	3990	4777	2009	129.122	144.216	131.775	168.777	209.687	180.628	197.791	196.506	0.805393	0.00184915	NM_145436
Naa50	603	945	560	3874	2033	4651	5285	1802	81.615	95.974	78.756	227.581	152.629	210.551	218.825	176.259	1.51321	8.60432e-08	NM_028108
Ttc7b	1074	1477	1031	3415	2039	4058	4552	2092	145.363	150.004	144.995	200.617	153.08	183.706	188.475	204.625	0.648767	0.0119927	NM_001033213
Nme7	1247	1964	1104	2577	2903	4232	3680	2019	168.779	199.464	155.261	151.388	217.946	191.583	152.37	197.485	0.368291	0.168177	NM_138314
C2cd2l	1051	1247	964	4548	1300	2962	6234	1412	142.25	126.646	135.572	267.176	97.599	134.09	258.118	138.112	0.716815	0.0414015	NM_027909
Nav1	1506	1829	1430	3684	2175	4480	2117	2481	203.834	185.754	201.108	216.42	163.29	202.81	87.654	242.674	0.190181	0.552765	NM_173437
Rapgefl1	1910	2127	1430	2631	1860	4853	3293	1596	258.514	216.019	201.108	154.56	139.641	219.696	136.346	156.11	-0.174602	0.501457	NM_001080925
Rlim	893	1271	843	2633	2920	2838	6624	1666	120.866	129.083	118.555	154.678	219.222	128.477	274.266	162.957	0.926311	0.00291504	NM_011276
Gcc2	925	1213	1088	2571	2718	3154	5953	2041	125.197	123.193	153.011	151.035	204.056	142.782	246.483	199.636	0.807047	0.00567766	NM_027375
Snca	1042	1106	853	4233	1828	3455	4472	2663	141.032	112.326	119.962	248.671	137.239	156.408	185.163	260.476	0.97213	0.00114676	NM_001042451
Cux2	815	1080	1039	3024	2691	5890	4217	894	110.308	109.685	146.12	177.647	202.029	266.641	174.604	87.445	0.877715	0.00976602	NM_007804
Zfp618	3043	2187	1398	2934	2400	1566	4118	1989	411.863	222.112	196.608	172.36	180.182	70.893	170.505	194.55	-0.50153	0.13637	NM_028326
Gm10012	1091	1526	1058	3822	2346	3184	5012	1570	147.664	154.981	148.792	224.526	176.128	144.14	207.521	153.566	0.573467	0.0344052	NR_028042
Eps15	1545	2655	1694	2518	2178	1497	6032	1484	209.112	269.642	238.236	147.922	163.515	67.769	249.754	145.155	-0.313347	0.352412	NM_007943
Dock4	1181	1734	1163	3254	1689	4288	4196	2072	159.846	176.105	163.559	191.159	126.803	194.118	173.735	202.669	0.400211	0.137342	NM_172803
Ski	1185	1480	1102	4333	2225	3874	4074	1292	160.387	150.309	154.98	254.546	167.044	175.376	168.683	126.374	0.502538	0.0750072	NM_011385
Srcin1	1275	1423	1272	2648	3189	4506	3010	2239	172.568	144.52	178.888	155.559	239.417	203.987	124.629	219.003	0.492615	0.0881444	NM_018873
Cand1	1450	1935	1231	2601	1650	3552	5004	2137	196.254	196.519	173.122	152.798	123.875	160.799	207.19	209.026	0.167916	0.553523	NM_027994
Ptp4a2	1418	1850	1126	2282	2321	4040	4591	1861	191.923	187.886	158.355	134.058	174.251	182.891	190.09	182.03	0.255985	0.335437	NM_008974
Nfix	1120	1601	1342	2421	2874	2608	4775	2713	151.589	162.598	188.732	142.224	215.768	118.064	197.708	265.367	0.471802	0.129145	NM_001081981
Tbc1d30	1147	1890	1232	2340	2563	3999	4778	1464	155.244	191.949	173.263	137.465	192.42	181.035	197.832	143.198	0.283367	0.299622	NM_029057
Enah	644	1054	917	2792	1368	4039	6897	1658	87.164	107.044	128.962	164.018	102.704	182.846	285.569	162.174	1.04913	0.00235393	NM_010135
Psip1	915	1397	1043	2837	2421	3548	4263	2936	123.843	141.88	146.682	166.662	181.759	160.618	176.509	287.179	0.80723	0.00538631	NM_133948
Atp6v1c1	1121	1704	987	2854	2495	3979	4709	1510	151.725	173.059	138.807	167.661	187.315	180.13	194.975	147.698	0.492605	0.0601688	NM_025494
Cst3	3473	5424	4095	1476	687	1432	2402	358	470.063	550.863	575.901	86.709	51.577	64.827	99.454	35.017	-2.66966	5.62279e-17	NM_009976
Tubb4b	979	1064	872	2482	2616	2754	6991	1559	132.505	108.06	122.634	145.807	196.399	124.674	289.461	152.491	0.901345	0.00567512	NM_146116
Spcs3	1058	1758	1043	3285	2378	4558	3270	1952	143.198	178.543	146.682	192.98	178.531	206.341	135.394	190.931	0.514824	0.0525223	NM_029701
Gabra4	857	1487	809	2817	2718	4398	3336	2875	115.993	151.02	113.774	165.487	204.056	199.098	138.127	281.212	0.943603	0.00157473	NM_010251
Lrrc17	1923	2082	1032	3011	1284	2631	5235	2075	260.274	211.448	145.135	176.884	96.398	119.106	216.754	202.962	-0.0260272	0.921504	NM_028977
Zfp704	1611	2043	1451	3411	1610	3736	3459	1942	218.045	207.488	204.062	200.382	120.872	169.129	143.219	189.953	-0.0454553	0.851606	NM_133218
Cacnb3	1340	1508	1302	2955	2393	3440	4709	1606	181.366	153.153	183.107	173.594	179.657	155.729	194.975	157.088	0.304736	0.239424	NM_001044741
Tro	995	1314	939	3453	2983	4753	3044	1765	134.671	133.45	132.056	202.849	223.952	215.169	126.036	172.64	0.797444	0.0040922	NM_001002272
Peg13	1068	1569	1057	4172	2143	5552	2831	823	144.551	159.348	148.651	245.088	160.888	251.34	117.217	80.5	0.479257	0.177555	NR_002864
Dgkz	1268	1326	1046	2872	2439	4503	3108	2633	171.621	134.669	147.104	168.718	183.11	203.851	128.686	257.542	0.622881	0.0306401	NM_138306
Mink1	1032	1301	1152	3251	2085	3832	4877	1655	139.679	132.13	162.012	190.983	156.533	173.475	201.931	161.881	0.597889	0.0234194	NM_001045959
Gas5	1498	1740	1052	2187	1758	4362	5051	1532	202.751	176.715	147.948	128.477	131.984	197.468	209.136	149.85	0.208687	0.475519	NR_002840
Myadm	981	1284	852	3318	2916	5253	3099	1462	132.776	130.403	119.821	194.919	218.922	237.804	128.314	143.003	0.834387	0.00396056	NM_001093764
Lin7c	1320	1848	1250	2584	2691	3891	3391	2184	178.659	187.683	175.794	151.799	202.029	176.146	140.404	213.624	0.273705	0.303827	NM_011699
Atn1	896	1031	911	3110	2662	5003	4431	1110	121.272	104.709	128.119	182.699	199.852	226.486	183.465	108.572	0.916126	0.00217153	NM_007881
Ubqln1	980	1369	806	3232	1948	4679	4049	2091	132.641	139.036	113.352	189.866	146.248	211.819	167.648	204.527	0.826661	0.00212734	NM_026842
Papola	1316	2028	1324	3033	1918	2371	4650	2485	178.118	205.964	186.201	178.176	143.996	107.335	192.533	243.065	0.172142	0.572356	NM_011112
Lamp1	1550	2013	1476	2334	1933	2763	5489	1557	209.789	204.441	207.577	137.113	145.122	125.081	227.271	152.295	-0.0842201	0.751112	NM_010684
Ptpn5	973	1151	1044	1963	2122	3828	7238	793	131.693	116.896	146.823	115.318	159.311	173.294	299.688	77.566	0.641807	0.0966116	NM_001163565
Atp6v0e2	1234	1242	859	3549	1453	5867	3405	1459	167.019	126.138	120.806	208.489	109.085	265.6	140.984	142.709	0.634722	0.0500724	NM_133764
Vcp	1146	1411	1274	2780	2342	3793	4224	2093	155.108	143.301	179.169	163.313	175.828	171.709	174.894	204.723	0.467985	0.0716343	NM_009503
Fus	911	1046	746	3697	1567	4306	4571	2202	123.302	106.232	104.914	217.183	117.644	194.933	189.262	215.384	1.05242	0.000302496	NM_139149
Aff3	531	797	539	2438	3653	3463	4250	3371	71.87	80.944	75.802	143.222	274.253	156.77	175.971	329.728	1.80988	1.16415e-07	NM_010678
Stmn3	1186	1370	999	3192	1551	4421	4764	1558	160.522	139.138	140.495	187.517	116.443	200.139	197.253	152.393	0.52786	0.0622691	NM_009133
Kctd1	842	1086	776	2778	1670	4301	4469	3106	113.963	110.294	109.133	163.196	125.377	194.707	185.038	303.807	1.11613	0.000441778	NM_001142731
Ppp1r16b	2186	2872	1896	2186	1928	3428	2767	1692	295.87	291.681	266.644	128.418	144.746	155.186	114.567	165.5	-0.701053	0.00473445	NM_001159662
Ppm1h	831	1242	914	3881	2276	5198	2170	2443	112.474	126.138	128.541	227.992	170.873	235.314	89.849	238.957	0.952444	0.00368594	NM_001110218
Pdzd8	952	1297	901	3121	3015	3086	3733	2847	128.851	131.724	126.712	183.346	226.354	139.704	154.564	278.474	0.910457	0.00211288	NM_001033222
Tubb2a	1222	1262	991	3251	2891	3520	3765	2043	165.395	128.169	139.369	190.983	217.045	159.351	155.889	199.832	0.660099	0.0129962	NM_009450
Atrnl1	1530	2197	1247	3103	2294	4111	3296	1144	207.082	223.128	175.372	182.288	172.224	186.105	136.47	111.898	-0.0510858	0.83746	NM_181415
Tapbp	3998	4805	4141	1193	935	2014	908	911	541.12	487.997	582.37	70.084	70.196	91.174	37.596	89.108	-2.60613	2.60433e-19	NM_001025313
Pcdha4-g	1039	1155	991	3022	3195	6037	2517	911	140.626	117.302	139.369	177.53	239.868	273.296	104.216	89.108	0.717185	0.0498041	NM_001174154
Actr10	1208	1893	1270	2467	2049	3867	4929	1177	163.5	192.254	178.607	144.926	153.831	175.059	204.085	115.126	0.142875	0.617739	NM_019785
Pgk1	1040	1537	900	3008	2658	3453	4670	1594	140.762	156.098	126.572	176.707	199.552	156.318	193.361	155.914	0.629175	0.0168503	NM_008828
Sorl1	1007	1200	802	2827	3071	1118	7299	1525	136.295	121.872	112.789	166.074	230.558	50.612	302.214	149.165	0.854359	0.046665	NM_011436
Rps6ka2	627	807	581	2156	2426	3345	6911	1990	84.863	81.959	81.709	126.656	182.134	151.428	286.149	194.648	1.49967	4.18541e-06	NM_011299
Med13l	1216	1594	1207	2806	1945	1879	6571	1617	164.583	161.887	169.747	164.841	146.023	85.063	272.071	158.164	0.312234	0.362633	NM_172424
Ube3a	988	1331	809	3044	2726	2617	5326	1991	133.724	135.177	113.774	178.822	204.657	118.472	220.522	194.746	0.833727	0.00392002	NM_011668
Dnajb4	544	997	539	2641	1483	2574	7521	2529	73.629	101.256	75.802	155.148	111.338	116.525	311.406	247.369	1.48946	0.000109042	NM_025926
Irgq	1182	1585	1172	3155	1571	4656	4486	997	159.981	160.973	164.824	185.343	117.944	210.778	185.742	97.52	0.285147	0.358336	NM_153134
I830012O16Rik	2916	2110	1320	2910	2199	1544	3955	1832	394.674	214.292	185.638	170.95	165.092	69.897	163.756	179.193	-0.512158	0.124979	NM_001005858
Xcr1	4196	5041	3927	1221	789	1619	1029	947	567.919	511.965	552.274	71.729	59.235	73.292	42.606	92.629	-2.70056	6.70151e-23	NM_011798
Ube2n	1152	1422	844	2596	2219	4983	4001	1552	155.921	144.419	118.696	152.504	166.594	225.581	165.661	151.806	0.612905	0.0255683	NM_080560
Abhd12	983	1766	885	2445	2388	3992	4875	1417	133.047	179.355	124.462	143.634	179.281	180.718	201.849	138.601	0.523816	0.0622653	NM_024465
Inhba	169	179	192	2789	3307	4057	3681	4376	22.874	18.179	27.002	163.842	248.276	183.661	152.411	428.03	3.67969	1.43089e-18	NM_008380
Hnrpdl	1179	1641	1116	2689	2614	4830	3192	1473	159.575	166.66	156.949	157.967	196.249	218.655	132.164	144.079	0.380754	0.165482	NM_016690
Dip2c	796	1014	705	2201	2966	3704	4275	3064	107.737	102.982	99.148	129.3	222.675	167.68	177.006	299.699	1.25715	7.28256e-05	NM_001081426
Rasgef1a	980	1296	841	2707	2472	3552	4652	2217	132.641	131.622	118.274	159.025	185.588	160.799	192.615	216.852	0.830035	0.00187339	NM_027526
Ngef	889	1196	1007	2175	2039	4125	5801	1467	120.324	121.466	141.62	127.772	153.08	186.739	240.19	143.492	0.726603	0.0155606	NM_019867
Pde7b	789	1334	800	2074	3123	4296	5376	894	106.789	135.481	112.508	121.839	234.462	194.48	222.593	87.445	0.853035	0.0144402	NM_013875
Med1	763	1036	864	3583	3255	4026	3354	1798	103.27	105.216	121.509	210.486	244.372	182.257	138.872	175.868	1.09162	0.000100679	NM_001080118
Gal3st3	2354	2989	2351	2116	1764	3241	2807	1053	318.609	303.564	330.633	124.306	132.434	146.72	116.223	102.997	-1.04527	2.10093e-05	NM_001024717
Nsg1	1017	1350	930	2819	2898	4405	4183	1033	137.649	137.106	130.791	165.604	217.57	199.415	173.197	101.041	0.648441	0.0294484	NM_010942
Dmxl1	1139	1699	1035	2995	3083	3821	2529	2331	154.161	172.551	145.557	175.944	231.459	172.977	104.713	228.002	0.51589	0.0840944	NM_001081371
Ap2a2	1155	1264	907	3681	1566	3145	5362	1537	156.327	128.372	127.556	216.243	117.569	142.374	222.013	150.339	0.613706	0.0409815	NM_007459
Ube2v1	1105	1301	1110	2559	2171	5662	3098	1610	149.559	132.13	156.105	150.331	162.99	256.319	128.272	157.479	0.534077	0.0685395	NM_023230
Egr3	225	392	349	4874	2527	4629	3576	2037	30.453	39.812	49.082	286.327	189.717	209.555	148.064	199.245	2.67315	2.91547e-16	NM_018781
Fnbp1l	1116	1618	1198	3937	2336	3055	3660	1675	151.048	164.324	168.481	231.282	175.377	138.3	151.542	163.837	0.394166	0.144464	NM_001114665
Zfp644	1047	1633	865	3164	2139	4059	4337	1344	141.709	165.848	121.649	185.872	160.587	183.751	179.573	131.461	0.541177	0.0454066	NM_026856
Usp22	1562	2032	1317	2597	2399	4499	2388	1779	211.413	206.37	185.216	152.563	180.107	203.67	98.875	174.009	-0.00937929	0.96115	NM_001004143
Fbxo11	1034	1466	1040	3201	2847	4138	3288	1547	139.95	148.887	146.261	188.045	213.741	187.328	136.139	151.317	0.575758	0.0313448	NM_001081034
Smarca4	952	1072	1011	2775	3226	5063	3066	1386	128.851	108.873	142.182	163.02	242.195	229.203	126.947	135.569	0.804503	0.00830627	NM_001174078
Kcnd3	808	973	710	3078	2287	5034	2717	2918	109.361	98.818	99.851	180.82	171.699	227.89	112.497	285.418	1.23384	0.0001122	NM_001039347
Sqstm1	1047	1364	790	3296	1888	3670	4475	1989	141.709	138.528	111.102	193.626	141.743	166.141	185.287	194.55	0.742441	0.00573617	NM_011018
Mrps25	1266	1719	1131	2560	2189	2963	5402	1236	171.35	174.582	159.058	150.389	164.341	134.135	223.669	120.897	0.226821	0.433998	NM_025578
Trim33	1028	1526	1021	2809	3295	3663	2927	2190	139.137	154.981	143.588	165.017	247.375	165.824	121.192	214.211	0.627071	0.0306815	NM_053170
Fam115a	902	1022	1030	3422	2273	3597	4074	2134	122.084	103.795	144.854	201.028	170.648	162.837	168.683	208.733	0.865109	0.00134725	NM_029930
Eif4h	1120	1697	978	2381	1458	3143	5077	2598	151.589	172.348	137.541	139.874	109.461	142.284	210.212	254.118	0.467251	0.14504	NM_033561
Miat	2504	2610	2359	1914	973	1947	5287	819	338.911	265.072	331.758	112.439	73.049	88.141	218.907	80.109	-1.12768	0.00118469	NR_033657
NM_015761	880	957	948	4327	1270	4442	3488	2076	119.106	97.193	133.322	254.193	95.346	201.09	144.42	203.06	0.924689	0.00505081	NM_015761
Dos	880	954	947	4327	1269	4440	3484	2076	119.106	96.888	133.181	254.193	95.271	200.999	144.255	203.06	0.925988	0.00501993	NR_036582
Zfp111	3781	4348	3512	1299	881	2140	1457	958	511.75	441.584	493.911	76.311	66.142	96.878	60.327	93.705	-2.31161	3.38905e-19	NM_019940
Slc2a13	1091	1607	998	3065	2164	3619	4240	1586	147.664	163.207	140.354	180.056	162.464	163.833	175.557	155.131	0.461177	0.0707677	NM_001033633
Kcna2	960	1453	1072	3039	3310	3210	3348	1974	129.934	147.567	150.761	178.529	248.501	145.317	138.623	193.083	0.642776	0.0232061	NM_008417
Hapln4	655	977	580	2329	2954	5288	5097	470	88.653	99.224	81.568	136.819	221.774	239.388	211.041	45.972	1.2392	0.00389985	NM_177900
Dctn4	1019	1438	956	3086	1875	4059	5141	770	137.919	146.044	134.447	181.29	140.767	183.751	212.862	75.316	0.496433	0.134661	NM_026302
Ube2j1	1043	1406	1044	2864	2606	4409	3197	1774	141.168	142.794	146.823	168.248	195.648	199.596	132.371	173.52	0.579503	0.0286448	NM_019586
Usp46	1438	1461	1022	2391	2074	3263	4614	2079	194.63	148.379	143.729	140.461	155.708	147.716	191.042	203.353	0.35908	0.194822	NM_177561
Tnik	1398	1803	1439	3308	2731	4479	2209	953	189.216	183.113	202.374	194.331	205.032	202.765	91.463	93.216	0.0139582	0.981002	NM_026910
4933409K07Rik	2207	2404	1742	2064	2033	3175	2601	2075	298.712	244.151	244.986	121.251	152.629	143.733	107.694	202.962	-0.544165	0.0452915	NR_033123
Clip1	937	987	1004	4820	2730	4337	1852	1624	126.821	100.24	141.198	283.155	204.957	196.336	76.682	158.848	0.876792	0.0138328	NM_019765
Ttc39b	1134	1535	858	2911	1830	3000	5947	1075	153.484	155.895	120.665	171.009	137.389	135.81	246.235	105.149	0.464237	0.145079	NM_027238
N28178	1076	1279	1014	2437	3626	3596	4074	1167	145.634	129.896	142.604	143.164	272.225	162.791	168.683	114.148	0.611086	0.0495839	NM_172690
A430033K04Rik	4289	3990	3082	2506	1375	1393	1460	161	580.506	405.225	433.438	147.217	103.229	63.061	60.451	15.748	-2.30648	2.44529e-07	NM_183025
Kif2a	981	1262	1065	3136	3846	3987	2819	1151	132.776	128.169	149.776	184.227	288.742	180.492	116.72	112.583	0.666032	0.0429046	NM_008442
Apba2	927	1209	1005	2712	2869	4221	3850	1442	125.467	122.786	141.338	159.319	215.393	191.085	159.409	141.046	0.720628	0.00832467	NM_007461
Srp54a	1093	1774	1116	2262	2149	3955	4074	1801	147.935	180.168	156.949	132.883	161.338	179.043	168.683	176.161	0.325786	0.218386	NM_011899
Atl1	940	1358	886	2874	2285	4343	4445	1068	127.227	137.919	124.603	168.835	171.549	196.608	184.045	104.464	0.653289	0.023527	NM_178628
Cpeb4	960	1420	1088	2615	1604	5118	3077	2300	129.934	144.216	153.011	153.62	120.422	231.692	127.403	224.97	0.574185	0.0608137	NM_026252
Cox4i1	1341	1827	1337	4170	1068	2440	3516	2481	181.501	185.551	188.029	244.97	80.181	110.459	145.579	242.674	0.134504	0.716257	NM_009941
2510003E04Rik	894	1125	780	2280	2712	3847	3674	2862	121.001	114.255	109.695	133.94	203.606	174.154	152.121	279.941	1.0228	0.000778684	NM_028197
Rnf38	1254	1784	1257	2360	1961	3751	4143	1661	169.726	181.183	176.778	138.64	147.224	169.808	171.54	162.467	0.153367	0.556713	NM_001038993
Zfp706	1307	1732	1110	2052	1787	4248	4277	1651	176.899	175.902	156.105	120.546	134.161	192.307	177.089	161.489	0.201059	0.471971	NM_026521
Pcdh19	989	1132	783	2620	1756	5516	4075	1292	133.859	114.966	110.117	153.914	131.833	249.71	168.725	126.374	0.782591	0.00991708	NM_001105245
Pcdh9	1315	1578	1122	2794	2215	5084	3101	950	177.982	160.262	157.793	164.136	166.293	230.153	128.396	92.922	0.223982	0.472703	NM_001081377
Tax1bp1	1025	1492	1103	3455	2940	3654	3463	1024	138.731	151.528	155.121	202.967	220.723	165.417	143.385	100.161	0.466512	0.119601	NM_025816
Adora1	962	1212	940	3526	2934	2761	4237	1580	130.205	123.091	132.197	207.138	220.273	124.991	175.432	154.545	0.761271	0.00690261	NM_001008533
Eid1	1205	1624	1207	2100	1677	3412	4453	2459	163.094	164.934	169.747	123.366	125.902	154.462	184.376	240.522	0.309252	0.30291	NM_025613
Scn2b	1640	2234	1417	3111	1870	3302	4181	379	221.97	226.886	199.28	182.758	140.392	149.482	173.114	37.071	-0.355486	0.343187	NM_001014761
D0H4S114	906	1446	952	2496	1634	5761	2732	2205	122.625	146.856	133.885	146.63	122.674	260.801	113.118	215.678	0.658257	0.0428201	NM_001109989
Crim1	552	569	436	4176	1282	6116	3940	1058	74.712	57.788	61.317	245.323	96.247	276.872	163.135	103.486	1.75801	4.83594e-06	NM_015800
Usp2	769	1061	707	2736	2102	4250	5123	1369	104.082	107.755	99.429	160.729	157.81	192.398	212.117	133.906	1.03438	0.00024131	NM_198092
Ndfip1	1083	1697	1139	2887	1832	3341	5347	775	146.582	172.348	160.183	169.599	137.539	151.247	221.392	75.805	0.23039	0.490729	NM_022996
BC018507	1121	1550	1128	3105	2378	2963	3456	2386	151.725	157.418	158.636	182.406	178.531	134.135	143.095	233.382	0.464397	0.0938838	NM_144837
Atg9a	688	958	741	2856	2461	5183	4254	937	93.119	97.295	104.211	167.778	184.762	234.635	176.136	91.651	1.10588	0.000555674	NM_001003917
Bdp1	646	1006	744	2281	1717	5302	4134	2166	87.435	102.17	104.633	133.999	128.905	240.022	171.168	211.863	1.16178	0.000163136	NM_001081061
Grina	975	1245	1073	3425	2470	4105	3525	1171	131.964	126.442	150.902	201.204	185.438	185.834	145.952	114.539	0.589691	0.0367672	NM_023168
Zfp799	3178	3846	3211	2273	941	2507	1071	962	430.135	390.601	451.579	133.529	70.646	113.492	44.345	94.096	-1.92074	6.68429e-10	NM_177359
Lrrc4	872	1169	852	2756	2055	4570	5028	676	118.023	118.724	119.821	161.903	154.281	206.884	208.184	66.122	0.733555	0.0368428	NM_138682
Arsb	1003	1458	944	3024	2146	2781	5649	961	135.754	148.075	132.76	177.647	161.113	125.896	233.896	93.998	0.501457	0.116497	NM_009712
Klf13	1116	1323	988	2929	1544	4174	3285	2603	151.048	134.364	138.948	172.066	115.917	188.957	136.015	254.607	0.600512	0.0477167	NM_021366
Nrg3	651	994	682	3180	1387	5993	3417	1653	88.111	100.951	95.913	186.812	104.13	271.304	141.48	161.685	1.16998	0.000359136	NM_001190187
Lpcat4	806	1073	996	4375	3199	2344	3962	1169	109.09	108.974	140.073	257.013	240.168	106.113	164.046	114.343	0.86061	0.0114467	NM_207206
Vps13b	1454	1888	1291	2590	1908	2839	5048	897	196.796	191.746	181.56	152.152	143.245	128.522	209.012	87.738	-0.0874257	0.7565	NM_177151
Tm9sf3	1256	1838	1089	3044	1733	4799	3002	1122	169.997	186.668	153.152	178.822	130.107	217.251	124.297	109.746	0.143353	0.634581	NM_133352
Tsr1	681	947	681	2899	2161	4243	4934	1324	92.172	96.178	95.773	170.304	162.239	192.081	204.292	129.504	1.16679	3.40986e-05	NM_177325
Gmfb	1328	1996	1067	2808	2153	3308	2524	2683	179.742	202.714	150.058	164.958	161.639	149.753	104.506	262.432	0.230229	0.460784	NM_022023
Rfx7	882	1295	921	3111	1876	3639	3774	2368	119.377	131.52	129.525	182.758	140.843	164.738	156.262	231.621	0.771719	0.00531882	NM_001033536
Npm1	811	1139	907	2961	3608	2062	4757	1618	109.767	115.677	127.556	173.946	270.874	93.347	196.963	158.261	0.907787	0.00629645	NM_008722
Ablim1	977	1491	1128	1691	1670	7426	1718	1761	132.235	151.426	158.636	99.339	125.377	336.176	71.134	172.249	0.42962	0.306682	NM_178688
Syngr1	1011	1466	1037	3010	1393	5445	3519	977	136.837	148.887	145.839	176.825	104.581	246.496	145.704	95.563	0.40173	0.226311	NM_207708
Gmeb1	1557	2052	1326	2522	2039	3100	3627	1610	210.736	208.402	186.482	148.157	153.08	140.337	150.175	157.479	-0.122673	0.608646	NM_001122992
Whsc1	1016	1678	1016	2253	2593	3279	3941	2050	137.513	170.418	142.885	132.354	194.672	148.441	163.177	200.517	0.467137	0.0892814	NM_001177884
Dpy19l3	735	1087	849	2966	3419	3859	2841	2068	99.481	110.396	119.399	174.24	256.685	174.697	117.631	202.277	1.0546	0.00044036	NM_178704
2610005L07Rik	1857	2788	1925	2512	1451	4204	1696	1389	251.341	283.15	270.723	147.569	108.935	190.316	70.223	135.862	-0.739212	0.0133935	NR_028428
Kcnh1	952	1049	929	2375	3398	2655	5005	1456	128.851	106.537	130.65	139.521	255.108	120.192	207.231	142.416	0.811613	0.0102414	NM_001038607
Dtna	1382	2292	1612	2884	1825	3404	2605	1815	187.051	232.776	226.704	169.423	137.014	154.099	107.86	177.531	-0.229451	0.378028	NM_207650
Snrnp200	1249	1374	1210	3050	2209	3301	4508	909	169.049	139.544	170.169	179.175	165.843	149.437	186.653	88.912	0.255223	0.398269	NM_177214
Vldlr	1021	1581	998	2637	1839	4053	3994	1671	138.19	160.567	140.354	154.913	138.065	183.48	165.371	163.446	0.445595	0.0900413	NM_013703
Ccdc104	782	1023	920	2950	2128	3538	4883	1546	105.842	103.896	129.384	173.3	159.762	160.166	202.18	151.219	0.890215	0.00112067	NM_025740
Dkk3	1173	1387	1129	993	4325	4066	3305	1386	158.763	140.864	158.777	58.335	324.704	184.068	136.843	135.569	0.443912	0.286648	NM_015814
Scoc	696	1043	582	2021	2633	3937	5154	1690	94.202	105.927	81.85	118.725	197.675	178.228	213.401	165.304	1.20654	5.1722e-05	NM_019708
Fryl	928	1504	961	3786	3667	2580	3031	1287	125.603	152.747	135.15	222.412	275.304	116.797	125.498	125.885	0.627431	0.0584694	NM_028194
Rpl31	1141	1352	1068	1916	1592	3164	5856	1644	154.432	137.309	150.198	112.557	119.521	143.235	242.467	160.805	0.396403	0.209993	NM_053257
Gdap1	1083	1449	1078	2485	2382	4640	3918	693	146.582	147.161	151.605	145.983	178.831	210.053	162.224	67.784	0.349998	0.300609	NM_010267
Nars	1169	1474	1057	1769	1673	3530	5159	1881	158.221	149.7	148.651	103.921	125.602	159.803	213.608	183.986	0.363432	0.234199	NM_001142950
Capzb	1133	1247	943	2710	1639	2801	5944	1287	153.349	126.646	132.619	159.201	123.05	126.802	246.11	125.885	0.497783	0.11226	NM_009798
Mbd5	930	1305	987	2975	2235	4995	1819	2455	125.873	132.536	138.807	174.769	167.795	226.124	75.315	240.131	0.717268	0.0359531	NM_029924
Scn1b	775	1151	900	1879	2364	6504	2790	1328	104.894	116.896	126.572	110.383	177.48	294.437	115.52	129.896	0.816667	0.0196621	NM_011322
A4galt	3862	4829	4009	1040	654	1488	888	919	522.713	490.434	563.806	61.096	49.1	67.362	36.768	89.89	-2.80946	6.56392e-22	NM_001170954
Drosha	770	804	750	2987	1498	2706	6608	1565	104.218	81.654	105.476	175.474	112.464	122.501	273.603	153.077	1.09944	0.00124567	NM_001130149
Eif2c2	963	1244	976	4102	1985	3649	2826	1941	130.34	126.341	137.26	240.975	149.026	165.191	117.01	189.855	0.691635	0.0168859	NM_153178
Ostf1	3793	4693	3919	1062	840	1480	973	914	513.374	476.622	551.149	62.388	63.064	67	40.287	89.401	-2.69377	1.82487e-22	NM_017375
Ran	863	1141	821	3624	2482	2543	4837	1355	116.805	115.88	115.461	212.895	186.339	115.122	200.275	132.537	0.851446	0.00396649	NM_009391
Insr	1441	1935	1303	2355	1590	4119	3435	1477	195.036	196.519	183.248	138.346	119.371	186.468	142.226	144.47	-0.0825457	0.741272	NM_010568
Dync1i2	792	962	769	1977	1713	4625	4522	2291	107.195	97.701	108.148	116.14	128.605	209.374	187.233	224.09	1.04167	0.000827082	NM_010064
Fgfr1op2	1086	1452	1000	2391	1705	2840	4899	2276	146.988	147.465	140.635	140.461	128.005	128.567	202.842	222.622	0.493369	0.0974356	NM_026218
Glg1	858	1218	977	2208	1996	3643	5195	1549	116.128	123.7	137.401	129.711	149.852	164.919	215.098	151.512	0.678837	0.0172484	NM_009149
Acvr1b	945	1192	851	3306	1171	3508	5780	891	127.904	121.06	119.681	194.214	87.914	158.808	239.32	87.151	0.632274	0.0794066	NM_007395
Pabpc1	1400	1852	1469	2042	2477	4360	2211	1823	189.487	188.09	206.593	119.959	185.963	197.378	91.546	178.313	-0.0295859	0.90784	NM_008774
Atp6v1e1	919	1102	770	3238	1933	3800	4435	1396	124.385	111.919	108.289	190.219	145.122	172.026	183.631	136.547	0.834365	0.0020687	NM_007510
Hipk3	1131	1564	1125	2904	1717	3430	3458	2205	153.078	158.84	158.215	170.598	128.905	155.276	143.178	215.678	0.359466	0.190135	NM_001145824
Syt5	853	620	509	2332	2625	2397	6362	1829	115.452	62.967	71.583	136.995	197.074	108.512	263.418	178.9	1.40336	7.65462e-05	NM_016908
6530418L21Rik	1068	1555	1197	2577	1895	3630	4955	646	144.551	157.926	168.34	151.388	142.269	164.33	205.161	63.187	0.198083	0.570723	NM_175398
Gaa	1040	1075	876	3237	2745	3271	3118	2145	140.762	109.177	123.196	190.16	206.084	148.079	129.1	209.809	0.80894	0.00411874	NM_008064
Epm2aip1	1044	1619	864	3879	1752	3057	2966	2299	141.303	164.426	121.509	227.875	131.533	138.391	122.807	224.872	0.549376	0.0709337	NM_175266
Ino80d	925	1417	965	4287	1711	2591	4180	1375	125.197	143.911	135.713	251.843	128.455	117.295	173.072	134.493	0.556661	0.0695735	NM_001114609
Vopp1	676	929	688	3427	1913	3201	4652	1954	91.495	94.349	96.757	201.322	143.62	144.91	192.615	191.127	1.19745	1.68513e-05	NM_146168
Ergic1	694	872	594	3024	1316	4968	4815	1157	93.931	88.561	83.537	177.647	98.8	224.902	199.364	113.17	1.18615	0.00034724	NM_026170
Ep300	1043	1313	1145	3113	2539	4099	2117	2065	141.168	133.349	161.027	182.876	190.618	185.562	87.654	201.984	0.524379	0.0864163	NM_177821
Cobl	875	1125	893	2758	3171	2957	4006	1638	118.429	114.255	125.587	162.021	238.066	133.864	165.868	160.218	0.831276	0.00335492	NM_172496
Gm6793	1050	1326	939	2718	1758	3163	4171	2253	142.115	134.669	132.056	159.671	131.984	143.189	172.7	220.373	0.5894	0.0349422	NR_033513
Ssb	577	776	559	3503	1696	3791	3993	2473	78.096	78.811	78.615	205.787	127.329	171.619	165.33	241.892	1.52115	3.32458e-07	NM_001110145
Ttc5	3754	4407	3733	1146	777	1519	925	1079	508.095	447.576	524.991	67.323	58.334	68.765	38.299	105.54	-2.56582	1.15171e-17	NM_177625
Zfp91	1195	1813	1241	2190	2533	4009	2637	1704	161.741	184.129	174.528	128.653	190.167	181.488	109.185	166.673	0.14358	0.61522	NM_053009
Pcmtd1	1462	2606	1340	2387	2001	2959	3112	1437	197.878	264.666	188.451	140.226	150.227	133.954	128.852	140.557	-0.339194	0.176056	NM_183028
Nudt4	1187	1567	1083	2490	1589	1888	6566	925	160.658	159.145	152.308	146.277	119.296	85.47	271.864	90.477	0.175509	0.648151	NM_027722
Homer2	1609	2046	1648	2539	1747	1827	3661	2209	217.774	207.792	231.767	149.156	131.158	82.708	151.583	216.069	-0.277805	0.350531	NM_011983
Ppig	811	1198	945	2235	2192	3562	4496	1842	109.767	121.669	132.9	131.297	164.567	161.252	186.156	180.172	0.748278	0.0063582	NM_001081086
Prkaa2	1027	994	762	4002	1847	3929	2676	2021	139.002	100.951	107.164	235.101	138.665	177.866	110.799	197.68	0.873001	0.00417121	NM_178143
Chka	3764	4449	3556	1223	742	1543	989	986	509.449	451.841	500.099	71.846	55.706	69.852	40.949	96.444	-2.56154	2.32542e-19	NM_001025566
Lancl1	921	1291	831	2191	2224	3856	3350	2586	124.655	131.114	116.868	128.712	166.969	174.562	138.706	252.945	0.780276	0.00878256	NM_001190985
Lnpep	957	1372	802	2080	2001	4422	4048	1555	129.528	139.341	112.789	122.191	150.227	200.184	167.607	152.099	0.627374	0.0250034	NM_172827
Anp32e	1006	1358	959	3393	1896	3965	2885	1766	136.16	137.919	134.869	199.325	142.344	179.496	119.453	172.738	0.556622	0.041623	NM_023210
Rcan2	1337	2344	1555	3794	1781	2310	3786	316	180.96	238.057	218.688	222.882	133.71	104.574	156.759	30.909	-0.41203	0.316877	NM_207649
Hk1	900	1029	813	1907	1967	4856	4536	1202	121.813	104.505	114.336	112.028	147.674	219.832	187.812	117.571	0.779367	0.0120795	NM_001146100
Zc3h13	761	983	879	2191	2745	3329	4249	2070	103	99.834	123.618	128.712	206.084	150.704	175.929	202.473	0.974462	0.000714449	NM_026083
Rbbp7	609	1034	664	3401	2177	4042	3603	1676	82.427	105.013	93.382	199.795	163.44	182.982	149.182	163.935	1.17927	1.35896e-05	NM_009031
Nt5dc3	1191	1532	995	3012	1483	3551	3914	1525	161.199	155.59	139.932	176.942	111.338	160.754	162.059	149.165	0.305534	0.261554	NM_175331
Ifnar1	3127	3829	2371	1725	1031	2657	1348	1111	423.232	388.874	333.446	101.337	77.403	120.283	55.814	108.67	-1.7392	6.38721e-10	NM_010508
Slc30a3	1472	1529	1218	3477	1116	2930	3523	1918	199.232	155.286	171.294	204.259	83.785	132.641	145.869	187.605	0.0880963	0.788639	NM_011773
Ddit4l	596	1067	692	2908	1553	4872	4702	786	80.667	108.365	97.32	170.833	116.593	220.556	194.686	76.881	1.01578	0.0041024	NM_030143
Vps26b	1067	1568	1086	3461	1837	3618	3792	745	144.416	159.246	152.73	203.319	137.915	163.787	157.007	72.871	0.253398	0.432711	NM_178027
Tspan13	1062	1721	1000	2167	2864	2892	3710	1757	143.739	174.785	140.635	127.302	215.018	130.921	153.612	171.858	0.368939	0.194508	NM_025359
Fam117b	799	1226	725	2931	2608	4362	1708	2789	108.143	124.513	101.96	172.184	195.798	197.468	70.719	272.801	1.00545	0.00556402	NM_001037725
Zmiz2	1068	1423	1155	2093	2057	4825	3966	559	144.551	144.52	162.434	122.955	154.431	218.428	164.212	54.677	0.233889	0.533291	NM_028601
Nol4	780	913	723	1614	1395	4344	5946	1423	105.571	92.724	101.679	94.816	104.731	196.653	246.193	139.188	0.962612	0.00662188	NM_199024
Acvr1c	468	956	608	2813	2410	5346	3047	1476	63.343	97.092	85.506	165.252	180.933	242.014	126.161	144.372	1.36895	1.05397e-05	NM_001111030
Rap2b	762	1165	658	3032	2080	5649	2812	947	103.135	118.318	92.538	178.117	156.158	255.731	116.43	92.629	0.913554	0.00680915	NM_028712
Chd3	1854	1835	1929	2922	1925	2130	2415	2093	250.935	186.363	271.285	171.655	144.521	96.425	99.993	204.723	-0.419211	0.159725	NM_146019
3110047P20Rik	914	1318	1047	2048	2507	3499	4138	1626	123.708	133.856	147.245	120.311	188.215	158.4	171.333	159.044	0.549063	0.0465733	NM_177006
Pip4k2b	1351	1677	1239	2658	1366	3537	3851	1412	182.855	170.317	174.247	156.146	102.554	160.12	159.45	138.112	0.0129227	0.975074	NM_054051
Dgke	1675	2088	1502	2149	1677	3577	3204	1215	226.707	212.058	211.234	126.245	125.902	161.931	132.661	118.843	-0.395081	0.115305	NM_019505
Tmem85	768	1044	761	2479	1632	3466	5881	1055	103.947	106.029	107.023	145.631	122.524	156.906	243.502	103.193	0.860557	0.00793758	NM_026519
Cdk14	1601	1980	1314	1703	1596	2703	4487	1695	216.692	201.089	184.795	100.044	119.821	122.365	185.784	165.793	-0.218961	0.436218	NM_011074
Ptgs2	263	451	303	2255	2247	4143	4119	3281	35.596	45.804	42.612	132.472	168.696	187.554	170.547	320.925	2.55328	5.89664e-13	NM_011198
1700081L11Rik	1147	1412	933	1783	1463	3256	6162	890	155.244	143.403	131.213	104.744	109.836	147.399	255.137	87.054	0.294804	0.416704	NM_001081045
Usp11	861	1248	953	3497	2362	4559	2635	930	116.534	126.747	134.025	205.434	177.329	206.386	109.102	90.966	0.626224	0.051959	NM_145628
Auts2	628	780	610	2371	1595	3753	6046	1252	84.998	79.217	85.787	139.286	119.746	169.899	250.334	122.462	1.25888	0.000116283	NM_177047
Cdh13	477	464	376	2390	787	6561	5603	374	64.561	47.124	52.879	140.402	59.085	297.017	231.991	36.582	1.7951	0.00117479	NM_019707
Sod2	1777	2614	1565	1584	1984	3317	2626	1559	240.513	265.478	220.094	93.053	148.951	150.161	108.729	152.491	-0.581375	0.0308724	NM_013671
Clcn3	1291	1787	1241	2480	1599	3600	4310	694	174.734	181.488	174.528	145.69	120.046	162.972	178.455	67.882	-0.0803731	0.783913	NM_173874
Tlk1	913	1445	1099	2413	2622	4735	2479	1289	123.572	146.755	154.558	141.754	196.849	214.354	102.643	126.081	0.443951	0.146792	NM_172664
Cpne6	821	1192	852	4341	1410	2623	3541	2213	111.12	121.06	119.821	255.016	105.857	118.743	146.615	216.46	0.822971	0.0122546	NM_001136057
Tcea1	1564	2038	1337	2383	1711	3514	3127	1318	211.684	206.98	188.029	139.991	128.455	159.079	129.473	128.918	-0.253209	0.305496	NM_001159750
C77370	733	925	701	2743	1809	3468	5148	1418	99.21	93.943	98.585	161.14	135.812	156.997	213.152	138.699	1.03937	0.000267501	NM_001077354
B3gat1	1247	1591	1283	3941	1534	3706	2672	970	168.779	161.582	180.435	231.517	115.167	167.771	110.634	94.879	0.0558872	0.872893	NM_029792
Prpf39	939	1438	866	2157	2123	2638	4244	2528	127.092	146.044	121.79	126.715	159.386	119.423	175.722	247.271	0.642125	0.0370514	NM_177806
Mfsd6	776	1073	841	2216	2967	2609	5194	1242	105.03	108.974	118.274	130.181	222.75	118.11	215.057	121.484	0.854284	0.00728429	NM_133829
Dusp7	730	899	659	2396	1758	5587	2849	2031	98.804	91.303	92.679	140.755	131.984	252.924	117.962	198.658	1.14357	0.000319419	NM_153459
Zdhhc17	1110	1629	1051	2448	1576	3038	3585	2451	150.236	165.442	147.808	143.81	118.32	137.531	148.436	239.74	0.336201	0.259127	NM_172554
Ipw	1999	2957	1851	841	742	5223	1725	1538	270.56	300.314	260.316	49.405	55.706	236.446	71.423	150.436	-0.987399	0.020007	NR_015351
Slk	1158	1353	1111	2845	2170	2633	3689	1912	156.733	137.411	156.246	167.132	162.915	119.196	152.743	187.019	0.377139	0.162595	NM_009289
Ctif	1526	1824	1431	3468	1159	2893	3859	702	206.541	185.246	201.249	203.73	87.013	130.966	159.781	68.665	-0.300098	0.357847	NM_201354
Snx13	1034	1806	1072	3689	2271	2908	2311	1756	139.95	183.418	150.761	216.713	170.498	131.645	95.687	171.76	0.290483	0.335143	NM_001014973
Mtor	1071	1204	999	1826	2021	3859	5154	706	144.957	122.279	140.495	107.27	151.729	174.697	213.401	69.056	0.389848	0.271235	NM_020009
Rbm39	1101	1675	1017	3304	2022	3247	2533	1935	149.018	170.113	143.026	194.096	151.804	146.992	104.879	189.268	0.331836	0.240695	NM_133242
Arhgap26	1234	1381	1001	2947	1888	3671	3036	1654	167.019	140.255	140.776	173.124	141.743	166.187	125.705	161.783	0.345882	0.188844	NM_175164
Cend1	1103	1292	1204	2154	2923	2752	3639	1718	149.289	131.216	169.325	126.538	219.447	124.583	150.672	168.043	0.379882	0.191096	NM_021316
Psme3	855	1053	821	3465	1699	2687	4388	1800	115.722	106.943	115.461	203.554	127.554	121.641	181.685	176.063	0.830079	0.00387353	NM_011192
Adarb1	1288	2032	1525	1858	1783	3494	3469	1301	174.328	206.37	214.469	109.15	133.86	158.174	143.633	127.255	-0.253539	0.32767	NR_004429
Klhl9	1005	1553	885	2942	1931	2407	5095	931	136.024	157.723	124.462	172.83	144.972	108.965	210.958	91.064	0.37445	0.242777	NM_172871
Ybey	3185	3636	2813	1523	1201	1799	1601	984	431.082	369.273	395.607	89.47	90.166	81.441	66.289	96.248	-1.93091	5.05462e-15	NM_172550
Dlg3	1085	1395	1056	2866	2679	2458	3614	1566	146.852	141.677	148.511	168.365	201.129	111.274	149.637	153.175	0.409405	0.140822	NM_016747
Dcp2	1245	1716	1107	2380	1716	2465	3885	2201	168.508	174.277	155.683	139.815	128.83	111.591	160.858	215.286	0.173637	0.55535	NM_027490
Scg3	1469	1993	1583	3161	1668	3475	1688	1677	198.826	202.41	222.625	185.696	125.227	157.314	69.891	164.032	-0.269267	0.367757	NM_009130
5730403B10Rik	944	1226	791	1928	1979	3563	5261	1022	127.768	124.513	111.242	113.262	148.575	161.297	217.831	99.965	0.605256	0.0548502	NM_025670
C230081A13Rik	643	784	686	3602	1565	3592	4730	1103	87.029	79.623	96.476	211.602	117.494	162.61	195.845	107.888	1.1647	0.000218825	NM_172924
2016-03-05	1387	1919	1152	2679	1940	2901	3460	1263	187.727	194.894	162.012	157.38	145.647	131.329	143.261	123.538	-0.0662106	0.783137	NM_027314
Rnf168	2632	2967	2260	1844	1180	2083	1926	1800	356.235	301.329	317.835	108.327	88.59	94.298	79.746	176.063	-1.26672	1.26931e-05	NM_027355
Csnk1g3	604	1105	607	2619	1836	1952	6154	1811	81.75	112.224	85.366	153.855	137.839	88.367	254.805	177.139	1.11621	0.00138653	NM_152809
Nr1d1	1245	1768	1416	3717	2938	2719	2113	764	168.508	179.558	199.139	218.358	220.573	123.089	87.488	74.729	-0.0388059	0.896943	NM_145434
Tug1	796	1427	866	1926	2432	5469	2729	1024	107.737	144.926	121.79	113.144	182.585	247.582	112.994	100.161	0.582546	0.0872964	NR_002321
Snph	1426	1786	1251	1842	2030	3881	3417	1009	193.006	181.387	175.935	108.21	152.404	175.693	141.48	98.693	-0.12992	0.631098	NM_198214
Nhsl2	1099	1245	939	2785	2927	3751	2090	1804	148.747	126.442	132.056	163.607	219.747	169.808	86.536	176.455	0.566661	0.0665582	NM_001163610
Sobp	720	896	834	2546	2688	3381	4711	859	97.45	90.998	117.29	149.567	201.804	153.058	195.058	84.021	0.927939	0.00438333	NM_175407
Atxn1	939	1387	932	1851	2737	3348	4642	789	127.092	140.864	131.072	108.738	205.483	151.564	192.201	77.174	0.455625	0.179802	NM_009124
1700025G04Rik	1069	1468	1266	2316	1560	2312	4945	1674	144.687	149.09	178.044	136.055	117.119	104.664	204.747	163.739	0.196359	0.520871	NM_197990
Rprd2	836	1145	934	1881	1931	2067	6681	1135	113.151	116.286	131.353	110.501	144.972	93.573	276.626	111.018	0.610587	0.0978481	NM_001081293
Ctsd	1148	1422	1082	1380	2704	3661	3171	2003	155.379	144.419	152.167	81.069	203.005	165.734	131.295	195.92	0.353588	0.273991	NM_009983
Stam	2248	2806	2152	2307	1148	2278	2035	1588	304.262	284.978	302.647	135.527	86.187	103.125	84.259	155.327	-1.09485	6.68465e-05	NM_011484
Stx1b	847	1084	1018	3190	2297	3413	3765	947	114.64	110.091	143.167	187.399	172.449	154.507	155.889	92.629	0.617493	0.0386728	NM_024414
D330050I16Rik	3671	4429	3802	945	613	1396	743	915	496.861	449.81	534.695	55.515	46.022	63.197	30.764	89.499	-2.81392	1.51926e-19	NR_033224
Cacna1c	932	1125	880	1842	2745	4345	2516	2103	126.144	114.255	123.759	108.21	206.084	196.699	104.175	205.701	0.740796	0.0202426	NM_001159534
Tef	1112	1367	999	1759	2659	2790	4571	1217	150.507	138.833	140.495	103.334	199.627	126.304	189.262	119.038	0.353905	0.248735	NM_017376
Large	938	1161	917	2746	2612	3172	3291	1633	126.956	117.911	128.962	161.316	196.098	143.597	136.263	159.729	0.658966	0.0134328	NM_010687
Med15	535	611	571	4331	2164	2981	3830	1437	72.411	62.053	80.303	254.428	162.464	134.95	158.581	140.557	1.54933	4.6346e-07	NM_033609
Snx12	1352	1443	1161	4548	997	2805	2026	2123	182.99	146.551	163.277	267.176	74.851	126.983	83.886	207.657	0.184963	0.641751	NM_001110310
Dzip3	630	991	603	2886	2779	2579	3787	2188	85.269	100.646	84.803	169.54	208.636	116.752	156.8	214.015	1.24509	2.76059e-05	NM_001110017
Kcnh5	1081	1263	974	2588	3914	2123	3761	737	146.311	128.271	136.979	152.034	293.847	96.108	155.724	72.088	0.470219	0.228217	NM_172805
2700089E24Rik	637	1182	747	2493	1308	3039	6056	919	86.216	120.044	105.054	146.453	98.199	137.576	250.748	89.89	0.792798	0.0282547	NM_001163445
Mmachc	2948	3786	2973	1313	751	1257	2707	612	399.005	384.507	418.108	77.133	56.382	56.905	112.083	59.862	-2.15364	1.24589e-13	NM_025962
AI314180	950	1365	1058	2148	2332	3151	3465	1866	128.58	138.63	148.792	126.186	175.077	142.646	143.468	182.519	0.457267	0.0922495	NM_172381
Mapk1ip1l	1338	1496	1045	3659	2276	2939	2521	1054	181.095	151.934	146.964	214.951	170.873	133.049	104.382	103.095	0.159596	0.605147	NM_178684
Snap47	969	1185	868	2420	1403	2978	5408	1093	131.152	120.349	122.071	142.165	105.332	134.814	223.917	106.91	0.509911	0.10748	NM_144521
Eif4g1	951	1012	998	2835	1839	2876	3101	2687	128.716	102.779	140.354	166.544	138.065	130.197	128.396	262.824	0.718264	0.0224641	NM_145941
Mapre1	1979	2224	1584	1703	1577	2511	3276	1432	267.853	225.87	222.766	100.044	118.395	113.673	135.642	140.068	-0.663502	0.00994574	NM_007896
Arpc5	629	742	605	3855	3028	3988	1489	1949	85.134	75.358	85.084	226.465	227.33	180.537	61.652	190.638	1.41047	0.000162616	NM_026369
D3Ertd254e	1431	1962	1306	2603	2875	2674	2018	1412	193.683	199.261	183.67	152.915	215.843	121.052	83.555	138.112	-0.134075	0.644029	NM_001101478
C330019G07Rik	995	1360	1022	2265	2151	3860	3684	940	134.671	138.122	143.729	133.059	161.488	174.743	152.535	91.944	0.347228	0.232074	NM_194340
Hnrnpa1	836	1381	808	1860	1541	2200	5929	1721	113.151	140.255	113.633	109.267	115.692	99.594	245.489	168.336	0.588852	0.0877965	NM_001039129
Sec23ip	1056	1575	858	2240	1138	3556	3475	2373	142.927	159.957	120.665	131.591	85.436	160.98	143.882	232.11	0.405076	0.215689	NM_001029982
Cux1	797	1142	1190	2914	3767	3314	2433	706	107.872	115.982	167.356	171.185	282.811	150.025	100.738	69.056	0.542553	0.169136	NM_009986
Dcaf5	869	1060	897	3358	2975	2778	2735	1590	117.617	107.654	126.15	197.268	223.351	125.76	113.242	155.523	0.775908	0.00940026	NM_177267
Pdcd4	1284	1829	1149	2340	2209	3322	3181	948	173.786	185.754	161.59	137.465	165.843	150.387	131.709	92.727	-0.0512014	0.839101	NM_001168491
Pfn2	1197	1668	831	2055	2108	3938	3488	950	162.011	169.402	116.868	120.723	158.26	178.274	144.42	92.922	0.204682	0.498049	NM_019410
Ypel2	624	996	581	2317	1152	5482	3446	1636	84.457	101.154	81.709	136.114	86.488	248.171	142.681	160.022	1.10439	0.00124543	NM_001005341
Enpp5	1066	1492	1158	2751	1573	3299	3739	1146	144.281	151.528	162.856	161.61	118.094	149.346	154.813	112.094	0.170505	0.535544	NM_032003
Hmgcs1	1002	1919	1160	1910	814	2995	4187	2209	135.618	194.894	163.137	112.205	61.112	135.584	173.362	216.069	0.075992	0.848966	NM_145942
Ptk2	758	1168	736	1950	2356	4377	3629	1215	102.594	118.622	103.507	114.554	176.879	198.147	150.258	118.843	0.795653	0.00700823	NM_007982
Prex1	806	1110	921	2551	2174	3437	3820	1365	109.09	112.732	129.525	149.861	163.215	155.593	158.167	133.515	0.682553	0.0100164	NM_177782
Slc3a2	2681	3021	1966	1421	1345	2504	2085	1158	362.867	306.813	276.489	83.478	100.977	113.356	86.329	113.267	-1.3564	1.05151e-07	NM_008577
Zfp445	1192	1788	1196	2378	1660	3290	2470	2194	161.334	181.59	168.2	139.698	124.626	148.939	102.27	214.602	0.0814378	0.790554	NM_173364
Gfra2	1425	1402	1013	3375	1988	2308	2735	1910	192.871	142.387	142.463	198.267	149.251	104.483	113.242	186.823	0.219908	0.466278	NM_008115
Scai	1100	1587	917	1533	2534	4216	3109	1159	148.882	161.176	128.962	90.057	190.242	190.859	128.728	113.365	0.272221	0.389879	NM_178778
Gm5643	827	1364	805	1851	1524	2150	5917	1717	111.933	138.528	113.211	108.738	114.416	97.331	244.993	167.945	0.592466	0.0880757	NR_002883
Ubn2	1429	1871	1176	3017	625	3501	2672	1860	193.412	190.019	165.387	177.236	46.922	158.491	110.634	181.932	-0.133418	0.699141	NM_177185
Lrrtm3	754	981	746	2725	1471	3725	3821	1925	102.052	99.631	104.914	160.082	110.437	168.631	158.208	188.29	0.927724	0.00107755	NM_178678
Sowaha	1149	1488	1191	2286	2919	3973	2052	1078	155.515	151.122	167.496	134.293	219.147	179.858	84.963	105.442	0.173438	0.599688	NM_183173
Dbpht2	1321	1871	1136	2822	1068	3200	3241	1452	178.794	190.019	159.762	165.781	80.181	144.864	134.193	142.025	-0.0950853	0.727322	NM_198866
5830417I10Rik	1721	2255	1707	2346	2477	2517	1964	1115	232.933	229.018	240.064	137.818	185.963	113.945	81.319	109.062	-0.59786	0.0355972	NR_028359
Slc8a2	921	970	778	3191	1976	2573	4320	1351	124.655	98.513	109.414	187.458	148.35	116.48	178.869	132.145	0.768402	0.00704291	NM_148946
Gm6498	782	1034	997	3205	1441	2689	4264	1644	105.842	105.013	140.213	188.28	108.184	121.731	176.55	160.805	0.673644	0.0237886	NR_003630
Slc25a12	1045	1462	1048	1877	1981	2718	5106	814	141.438	148.481	147.386	110.266	148.725	123.044	211.413	79.62	0.199193	0.551456	NM_172436
Ggnbp2	857	1217	857	3247	1671	3593	2496	2106	115.993	123.599	120.524	190.748	125.452	162.655	103.347	205.994	0.694027	0.0194966	NM_153144
Slc9a6	1051	1513	994	2516	1079	4015	3348	1504	142.25	153.661	139.791	147.804	81.007	181.759	138.623	147.111	0.246839	0.415535	NM_172780
Dyrk1a	907	1182	814	3229	1318	4374	2918	1274	122.76	120.044	114.477	189.69	98.95	198.011	120.819	124.614	0.600952	0.0482274	NM_007890
Tmeff2	714	788	602	2004	1551	3862	3719	2775	96.638	80.029	84.662	117.727	116.443	174.833	153.985	271.431	1.24849	0.000205591	NM_019790
Ptp4a1	744	1239	745	2664	1326	3385	3970	1928	100.699	125.833	104.773	156.499	99.551	153.239	164.377	188.584	0.773228	0.00866324	NM_011200
Stx12	938	1335	1007	2198	1595	3668	4155	1098	126.956	135.583	141.62	129.123	119.746	166.051	172.037	107.399	0.353544	0.21616	NM_133887
Dazap2	1243	1584	1209	1913	2383	2615	3543	1503	168.237	160.871	170.028	112.381	178.906	118.381	146.697	147.013	0.065851	0.820403	NM_011873
Ppp4r2	663	1035	711	2466	2309	3222	2866	2717	89.736	105.115	99.992	144.867	173.35	145.86	118.666	265.758	1.09205	0.000530505	NM_182939
Ktn1	873	1226	893	2153	2165	2820	4264	1589	118.159	124.513	125.587	126.48	162.539	127.662	176.55	155.425	0.596003	0.0296316	NM_008477
Gria4	1167	1439	992	2725	1817	3076	2830	1924	157.951	146.145	139.51	160.082	136.413	139.251	117.176	188.192	0.307686	0.257279	NM_019691
Pum1	941	1117	911	2589	2637	2962	4129	682	127.362	113.443	128.119	152.093	197.975	134.09	170.961	66.708	0.537781	0.110376	NM_030722
Calr	762	1120	786	2791	1248	2432	5045	1783	103.135	113.747	110.539	163.96	93.695	110.097	208.888	174.401	0.771491	0.0162905	NM_007591
Trim32	891	1473	1042	2302	2646	2488	4202	909	120.595	149.598	146.542	135.233	198.651	112.632	173.983	88.912	0.337535	0.285582	NM_001161782
Scn3b	953	1015	829	2698	3103	2795	3609	951	128.986	103.084	116.587	158.496	232.961	126.53	149.43	93.02	0.692509	0.0294774	NM_178227
Gm14326	1230	1762	1185	2405	2174	3308	2256	1627	166.478	178.949	166.653	141.284	163.215	149.753	93.409	159.142	0.030127	0.924095	NM_001190302
Rab15	936	1152	1057	2511	1714	2663	4684	1227	126.685	116.997	148.651	147.511	128.68	120.554	193.94	120.017	0.429534	0.138015	NM_134050
Kcnj3	665	905	695	3137	2099	3087	4296	1057	90.006	91.912	97.741	184.286	157.584	139.749	177.875	103.388	1.0163	0.000536876	NM_008426
Zhx1	774	1158	892	1357	2334	2302	5922	1160	104.759	117.607	125.447	79.718	175.227	104.212	245.2	113.463	0.625309	0.0908615	NM_001042438
Eif1	1063	1619	1033	2345	2164	3527	2688	1459	143.875	164.426	145.276	137.759	162.464	159.668	111.296	142.709	0.221303	0.408531	NM_011508
Gdi2	957	1426	861	1581	1803	3256	3780	2234	129.528	144.825	121.087	92.877	135.362	147.399	156.51	218.514	0.49953	0.10877	NM_008112
Celf1	1075	1812	912	3035	1415	3487	3455	706	145.499	184.027	128.259	178.294	106.232	157.857	143.054	69.056	0.084119	0.808852	NM_017368
Gramd1b	600	761	620	2776	1500	2514	4894	2222	81.209	77.287	87.194	163.078	112.614	113.809	202.635	217.341	1.2929	5.91737e-05	NM_172768
Thrb	928	1185	732	3136	2199	3946	2359	1396	125.603	120.349	102.945	184.227	165.092	178.636	97.674	136.547	0.691523	0.0169532	NM_001113417
Tspyl1	906	1371	800	3350	1672	2372	3468	1938	122.625	139.239	112.508	196.798	125.527	107.381	143.592	189.562	0.593923	0.0434365	NM_009433
4930579G24Rik	3515	4260	3262	1096	685	1422	805	825	475.747	432.647	458.752	64.385	51.427	64.374	33.331	80.696	-2.65252	3.59857e-20	NM_029482
Slfn5	2921	3672	2747	1455	855	1842	1414	956	395.351	372.929	386.325	85.475	64.19	83.388	58.546	93.509	-2.01788	3.85349e-15	NM_183201
Fut9	857	1502	837	2185	2609	2363	4556	951	115.993	152.543	117.712	128.36	195.873	106.973	188.641	93.02	0.457051	0.157529	NM_010243
Zfp277	3203	3783	2349	1438	1236	1613	1380	855	433.519	384.202	330.352	84.476	92.794	73.021	57.139	83.63	-1.98729	9.04849e-15	NM_172575
Impad1	645	1098	616	2043	2394	3350	2989	2719	87.299	111.513	86.631	120.018	179.732	151.655	123.759	265.954	1.12867	0.000547332	NM_177730
Actn4	641	908	724	2718	2378	2666	2963	2849	86.758	92.217	101.82	159.671	178.531	120.69	122.683	278.669	1.18128	0.000320033	NM_021895
Bpnt1	1806	2136	1401	1430	1382	2314	4416	960	244.438	216.933	197.03	84.007	103.755	104.755	182.844	93.901	-0.629173	0.0371403	NM_011794
Oaz1	1496	1909	1555	1890	1700	2319	2815	2158	202.48	193.878	218.688	111.03	127.629	104.981	116.555	211.081	-0.304411	0.291937	NM_008753
Taf1	1349	1650	1196	1881	1502	1697	4829	1734	182.584	167.574	168.2	110.501	112.764	76.823	199.944	169.608	-0.0527501	0.856648	NM_001081008
Ets2	491	643	471	3329	1182	2545	6154	1021	66.456	65.303	66.239	195.565	88.74	115.212	254.805	99.867	1.50455	8.91629e-05	NM_011809
2016-09-11	1229	1730	1224	1418	1134	3531	2724	2842	166.342	175.699	172.137	83.302	85.136	159.849	112.787	277.985	0.0568999	0.896264	NM_001009818
Vps13c	1156	1543	1100	2349	1326	2972	3722	1656	156.462	156.707	154.699	137.994	99.551	134.543	154.109	161.978	0.128511	0.648179	NM_177184
Cep170	976	1130	939	2580	1757	3089	3237	2109	132.099	114.763	132.056	151.564	131.908	139.839	134.028	206.288	0.579521	0.0376464	NM_001099637
Htt	1003	1487	1041	1578	1674	4772	1691	2535	135.754	151.02	146.401	92.701	125.677	216.029	70.016	247.956	0.364539	0.348355	NM_010414
Asap1	851	1126	974	2794	1524	3338	2970	2195	115.181	114.357	136.979	164.136	114.416	151.112	122.972	214.7	0.632236	0.0319097	NM_010026
Tardbp	1320	2089	1374	2150	1889	3572	2699	664	178.659	212.159	193.233	126.303	141.818	161.705	111.752	64.948	-0.378112	0.204899	NM_145556
Uba52	1143	1322	1008	2179	1530	3534	3715	1325	154.702	134.263	141.76	128.007	114.866	159.985	153.819	129.602	0.244712	0.368266	NM_019883
Leng8	1511	1632	1279	4008	724	2474	211	3909	204.51	165.746	179.872	235.453	54.355	111.998	8.736	382.351	0.0853888	0.930288	NM_172736
Slc38a1	1092	1631	1193	2823	2207	2824	3367	607	147.8	165.645	167.778	165.839	165.693	127.843	139.41	59.373	0.0175246	0.972849	NM_001166458
Bag6	833	978	952	1935	1117	3706	5497	721	112.745	99.326	133.885	113.673	83.86	167.771	227.603	70.523	0.517867	0.180545	NM_057171
Tcp1	1270	1706	1102	2549	2513	3479	1652	1466	171.892	173.262	154.98	149.743	188.666	157.495	68.401	143.394	0.0635035	0.851482	NM_013686
Tjp1	1198	1813	1295	2643	2110	2089	3570	1015	162.147	184.129	182.123	155.265	158.41	94.569	147.815	99.28	-0.121711	0.654621	NM_009386
Add2	930	899	864	1999	2238	2856	4835	1109	125.873	91.303	121.509	117.433	168.02	129.291	200.192	108.475	0.670056	0.0302443	NM_013458
Mphosph8	607	786	536	2472	2862	2878	3688	1896	82.156	79.826	75.38	145.22	214.867	130.287	152.701	185.454	1.37274	2.21434e-06	NM_023773
Ddb1	1023	1315	874	1602	1774	2744	4984	1390	138.461	133.552	122.915	94.111	133.185	124.221	206.362	135.96	0.39214	0.205231	NM_015735
Tmem82	3413	4003	3384	1006	735	1394	860	907	461.942	406.546	475.909	59.098	55.181	63.107	35.608	88.716	-2.59135	5.31529e-19	NM_145987
Hs2st1	801	1303	813	2989	1831	4364	2197	1400	108.414	132.333	114.336	175.591	137.464	197.559	90.966	136.938	0.619745	0.0396562	NM_011828
C030039L03Rik	2489	2948	2335	1430	1095	2018	2404	965	336.88	299.4	328.383	84.007	82.208	91.355	99.537	94.39	-1.52345	5.83195e-10	NM_198417
Atp9a	923	1150	704	2399	1511	3976	4176	841	124.926	116.794	99.007	140.931	113.44	179.994	172.907	82.261	0.591099	0.0633214	NM_015731
Cttnbp2	883	1390	1056	2072	3203	2849	1326	2893	119.512	141.169	148.511	121.721	240.468	128.975	54.903	282.973	0.581284	0.167969	NM_080285
Tpi1	1010	1257	926	2612	1268	2121	4893	1568	136.701	127.661	130.228	153.444	95.196	96.018	202.594	153.371	0.403081	0.205255	NM_009415
Lrp1b	1006	1349	928	2229	2159	2949	4236	795	136.16	137.005	130.509	130.944	162.089	133.502	175.391	77.761	0.324412	0.294795	NM_053011
Zfp827	705	921	636	2097	1176	3060	6155	881	95.42	93.537	89.444	123.19	88.289	138.527	254.847	86.173	0.8929	0.017838	NM_178267
Cplx1	1247	1969	1398	858	1883	2546	3288	2429	168.779	199.972	196.608	50.404	141.368	115.258	136.139	237.588	-0.15658	0.664145	NM_007756
Neto1	929	1125	733	2489	1954	4235	2203	1947	125.738	114.255	103.086	146.218	146.698	191.719	91.215	190.442	0.726158	0.0164425	NM_144946
Larp1	856	1206	969	3419	1747	3422	2187	1806	115.858	122.482	136.275	200.852	131.158	154.914	90.552	176.65	0.570368	0.05833	NM_028451
Dhx9	770	1198	698	2874	2018	1830	3549	2662	104.218	121.669	98.163	168.835	151.503	82.844	146.946	260.378	0.891486	0.00930423	NM_007842
Abi1	740	1090	832	2343	1766	2458	4731	1603	100.157	110.701	117.008	137.641	132.584	111.274	195.886	156.794	0.736255	0.0118151	NM_001077190
Ttc14	1509	2624	1654	2042	2118	3098	1138	1371	204.24	266.494	232.611	119.959	159.011	140.247	47.119	134.102	-0.667004	0.0431615	NM_025978
Plcxd2	1083	1431	940	2086	1561	1729	5883	811	146.582	145.333	132.197	122.544	117.194	78.272	243.585	79.326	0.176433	0.647992	NM_001134480
Rbm5	1276	1693	1353	3315	1818	2891	1362	1810	172.704	171.941	190.279	194.742	136.488	130.876	56.393	177.042	-0.0630599	0.837076	NM_148930
Psma5	540	921	527	2220	1736	3503	4090	1967	73.088	93.537	74.115	130.416	130.332	158.581	169.346	192.398	1.2705	1.46228e-05	NM_011967
Lpl	1082	2067	1427	1198	1977	2983	3508	1257	146.446	209.925	200.686	70.377	148.425	135.041	145.248	122.951	-0.267136	0.371428	NM_008509
Tnr	637	745	607	2636	3009	2700	3867	1293	86.216	75.662	85.366	154.854	225.904	122.229	160.113	126.472	1.24346	4.00873e-05	NM_022312
Osbpl8	1321	2036	1110	2302	2400	2856	2335	1126	178.794	206.777	156.105	135.233	180.182	129.291	96.68	110.137	-0.167728	0.537513	NM_175489
Arl4a	621	728	449	1919	1483	5785	2809	1688	84.051	73.936	63.145	112.733	111.338	261.888	116.306	165.108	1.36715	0.00010549	NM_001039515
Nceh1	1115	1531	832	2376	2000	2566	3997	1058	150.913	155.489	117.008	139.58	150.152	116.163	165.495	103.486	0.245463	0.38933	NM_178772
Rps23	1679	1746	1397	1786	1487	2340	3720	1310	227.249	177.324	196.467	104.92	111.638	105.932	154.026	128.135	-0.416346	0.118709	NM_024175
NM_001100608	1679	1745	1396	1785	1487	2339	3716	1310	227.249	177.223	196.327	104.861	111.638	105.887	153.86	128.135	-0.416413	0.118628	NM_001100608
Zc3h11a	853	1313	798	2324	1264	3175	4792	925	115.452	133.349	112.227	136.525	94.896	143.733	198.412	90.477	0.455115	0.158982	NM_144530
Crtc1	1401	1612	1661	2179	1814	2095	3835	844	189.622	163.715	233.595	128.007	136.188	94.841	158.788	82.554	-0.396978	0.171453	NM_001004062
Rap1gds1	1157	1447	966	2616	2057	3742	2151	1304	156.597	146.958	135.854	153.679	154.431	169.401	89.062	127.548	0.224488	0.433832	NM_001040690
Nrp2	1010	1101	774	1719	1739	4642	2193	2260	136.701	111.818	108.852	100.984	130.557	210.144	90.801	221.057	0.646703	0.0604737	NM_001077403
Mtap4	1350	1680	1439	1440	2093	2590	3141	1705	182.719	170.621	202.374	84.594	157.134	117.25	130.053	166.771	-0.189483	0.501902	NM_008633
Pip5k1c	1077	1201	1053	1597	1781	3552	4224	947	145.769	121.974	148.089	93.817	133.71	160.799	174.894	92.629	0.233237	0.459185	NM_008844
Fam134a	525	784	568	1434	1681	2835	6187	1398	71.058	79.623	79.881	84.241	126.203	128.341	256.172	136.743	1.24793	0.000680375	NM_170755
Rab11fip2	887	1310	857	1950	1574	4278	3536	1005	120.053	133.044	120.524	114.554	118.17	193.665	146.408	98.302	0.417506	0.167486	NM_001164367
Gm9786	1428	1849	1522	1823	1650	2239	2754	2126	193.277	187.785	214.047	107.094	123.875	101.36	114.029	207.951	-0.293823	0.314077	NR_027656
Pdia3	822	1174	835	2835	2288	2349	3558	1522	111.256	119.232	117.43	166.544	171.774	106.339	147.318	148.871	0.657633	0.0176035	NM_007952
Rtn4r	402	485	386	2388	2818	3445	4185	1268	54.41	49.257	54.285	140.285	211.564	155.956	173.279	124.027	1.92025	4.2387e-10	NM_022982
Rasgef1b	727	935	714	2501	1654	2724	4897	1224	98.398	94.959	100.413	146.923	124.176	123.316	202.76	119.723	0.861218	0.00395696	NM_145839
Nova2	1091	1391	1062	1885	2858	3256	3375	455	147.664	141.27	149.355	110.736	214.567	147.399	139.741	44.505	0.153261	0.705269	NM_001029877
Tgoln1	973	1388	945	2253	1693	3255	3186	1678	131.693	140.966	132.9	132.354	127.104	147.354	131.916	164.13	0.363001	0.169422	NM_009443
Rabep1	970	1453	948	2142	2483	3152	2565	1658	131.287	147.567	133.322	125.834	186.414	142.691	106.203	162.174	0.378172	0.179504	NM_019400
Rere	1104	1421	1062	2088	2193	2635	3224	1617	149.424	144.317	149.355	122.661	164.642	119.287	133.489	158.164	0.225659	0.40331	NM_001085492
Mbd4	3136	3906	3100	917	628	1699	1064	891	424.45	396.694	435.969	53.87	47.148	76.914	44.055	87.151	-2.45593	1.16871e-17	NM_010774
Slc12a6	1354	1924	1277	1649	2036	2444	2830	1823	183.261	195.402	179.591	96.872	152.855	110.64	117.176	178.313	-0.196963	0.476604	NM_133649
Gm13363	690	1174	709	2392	1279	3335	3887	1858	93.39	119.232	99.71	140.52	96.022	150.976	160.941	181.737	0.797095	0.00773209	NR_002688
Tmem170b	1434	2181	1276	2160	1199	2578	3758	728	194.089	221.503	179.45	126.891	90.016	116.706	155.599	71.208	-0.512492	0.0817559	NM_001163572
Shank2	1072	1190	1301	2389	1661	3575	3517	601	145.093	120.857	182.966	140.344	124.701	161.841	145.621	58.786	0.0600221	0.873058	NM_001081370
Wapal	628	845	693	1906	1960	3936	3121	2216	84.998	85.818	97.46	111.97	147.149	178.183	129.225	216.754	1.11565	0.000266448	NM_001004436
Golga4	1202	1499	1504	2461	1426	3144	2883	1170	162.688	152.239	211.515	144.573	107.058	142.329	119.37	114.441	-0.179933	0.490668	NM_018748
Pcdh17	482	653	363	3285	2072	2839	4282	1298	65.238	66.319	51.051	192.98	155.557	128.522	177.296	126.961	1.66683	3.14151e-08	NM_001013753
Cit	828	1091	928	2845	1788	3281	2830	1681	112.068	110.802	130.509	167.132	134.236	148.531	117.176	164.424	0.614671	0.0235309	NM_007708
Kcnip3	717	850	896	2580	1495	3749	3823	1160	97.044	86.326	126.009	151.564	112.239	169.718	158.291	113.463	0.757809	0.0108846	NM_019789
Camkv	957	1164	906	2366	1293	4209	3292	1046	129.528	118.216	127.415	138.993	97.073	190.542	136.305	102.312	0.396688	0.189682	NM_145621
Necab3	562	866	687	2265	3809	3885	2174	954	76.065	87.951	96.616	133.059	285.964	175.874	90.014	93.314	1.14008	0.00281483	NM_021546
Morf4l2	815	916	699	2325	1834	2073	4800	1733	110.308	93.029	98.304	136.584	137.689	93.845	198.743	169.51	0.862573	0.00548316	NM_001168226
Snx27	1213	1694	1120	1900	2427	3049	2968	823	164.177	172.043	157.511	111.617	182.209	138.029	122.89	80.5	-0.0671442	0.807001	NM_029721
Gpd1l	646	701	672	2061	1439	4964	3758	935	87.435	71.194	94.507	121.075	108.034	224.721	155.599	91.455	1.04144	0.00245847	NM_175380
8430419L09Rik	1397	2013	1326	2378	1800	2104	3589	568	189.081	204.441	186.482	139.698	135.137	95.248	148.602	55.558	-0.444249	0.158076	NM_028982
Tspan3	976	1481	976	2212	1446	2088	4510	1483	132.099	150.411	137.26	129.946	108.56	94.524	186.736	145.057	0.238093	0.432765	NM_019793
Cd81	2245	2846	1844	1560	1624	1733	1664	1654	303.856	289.04	259.331	91.643	121.923	78.453	68.898	161.783	-1.13802	0.000142991	NM_133655
Rpl18a	1390	1689	1310	2688	664	2150	3257	2014	188.133	171.535	184.232	157.909	49.85	97.331	134.856	196.995	-0.202314	0.562016	NM_029751
Kcnip4	672	820	547	1383	1975	3457	4826	1472	90.954	83.279	76.927	81.245	148.275	156.499	199.82	143.981	1.11801	0.000718171	NM_030265
Pigr	1708	2126	1923	2345	2400	1435	1474	1733	231.174	215.917	270.441	137.759	180.182	64.963	61.031	169.51	-0.666193	0.0583264	NM_011082
Srp54b	880	1393	909	2012	1917	2783	3683	1567	119.106	141.473	127.837	118.197	143.921	125.987	152.494	153.273	0.408689	0.131337	NM_001100109
Ptges3	828	1095	721	1811	2189	3149	3345	1992	112.068	111.208	101.398	106.389	164.341	142.556	138.499	194.844	0.773284	0.00778932	NM_019766
Xpo7	1034	1607	1118	1587	2999	1955	2126	2703	139.95	163.207	157.23	93.23	225.153	88.503	88.027	264.389	0.28894	0.470949	NM_023045
Lmo7	735	985	860	2877	2642	3351	2138	1538	99.481	100.037	120.946	169.012	198.351	151.7	88.524	150.436	0.803349	0.00824014	NM_201529
Prpf19	605	714	551	2759	2798	4465	2381	853	81.885	72.514	77.49	162.08	210.063	202.131	98.585	83.435	1.26918	0.000299542	NM_134129
Acp1	848	1323	945	3069	1316	2145	4164	1298	114.775	134.364	132.9	180.291	98.8	97.104	172.41	126.961	0.391557	0.204704	NM_001110239
Cdk16	1496	1812	1402	1886	1675	3648	2496	688	202.48	184.027	197.17	110.795	125.752	165.145	103.347	67.295	-0.459659	0.118952	NM_011049
Luc7l2	1785	2382	1515	2239	1479	2727	2061	909	241.596	241.916	213.062	131.532	111.037	123.452	85.335	88.912	-0.800823	0.00206576	NM_001170849
Fam49b	843	1402	786	1749	1674	3101	4051	1473	114.098	142.387	110.539	102.746	125.677	140.383	167.731	144.079	0.466182	0.106064	NM_144846
Pdk2	916	1001	887	2103	1485	5095	1746	1838	123.979	101.662	124.743	123.542	111.488	230.651	72.293	179.78	0.600563	0.0912842	NM_133667
Foxj3	750	1124	635	2557	1899	2489	4270	1341	101.511	114.154	89.303	150.213	142.569	112.677	176.799	131.167	0.798448	0.00512657	NM_172699
Clstn3	776	1024	800	2216	2009	3910	3348	969	105.03	103.998	112.508	130.181	150.828	177.006	138.623	94.781	0.673999	0.0214597	NM_153508
Pogz	1041	1372	1016	2576	1846	1886	2913	2399	140.897	139.341	142.885	151.329	138.59	85.379	120.612	234.653	0.355252	0.274474	NM_172683
Mapk8	1041	1506	888	1643	1616	2385	4266	1698	140.897	152.95	124.884	96.519	121.323	107.969	176.633	166.087	0.252063	0.409266	NM_016700
Vprbp	1379	1368	1018	1997	2416	3212	2698	953	186.645	138.934	143.167	117.315	181.384	145.408	111.71	93.216	0.0386542	0.908633	NM_001015507
Glud1	2341	3796	2908	976	668	1304	2916	129	316.849	385.523	408.967	57.336	50.151	59.032	120.737	12.618	-2.30943	3.48487e-07	NM_008133
Kpna6	928	1158	893	2005	1170	1760	4605	2516	125.603	117.607	125.587	117.785	87.839	79.675	190.669	246.098	0.545713	0.14977	NM_008468
NM_001111116	1383	1684	1308	2662	663	2150	3169	2014	187.186	171.027	183.951	156.381	49.775	97.331	131.212	196.995	-0.209865	0.547402	NM_001111116
Lrrtm2	719	1079	747	2340	3585	2544	3403	607	97.315	109.583	105.054	137.465	269.147	115.167	140.901	59.373	0.777002	0.0476859	NM_178005
Mdga2	1015	1225	799	2702	1651	2916	3636	1078	137.378	124.411	112.367	158.731	123.95	132.008	150.548	105.442	0.412484	0.136644	NM_001193266
Ankfy1	1710	2497	1531	1657	1426	2171	2826	1183	231.445	253.596	215.312	97.342	107.058	98.281	117.01	115.713	-0.815398	0.0011699	NM_009671
Kcnj2	327	546	391	1377	1768	2707	5488	2391	44.259	55.452	54.988	80.893	132.734	122.546	227.23	233.871	1.9442	6.67468e-07	NM_008425
Atp2c1	1075	1750	1050	1930	1766	3293	2910	1213	145.499	177.73	147.667	113.379	132.584	149.074	120.488	118.647	-0.000516461	0.987073	NM_175025
Zfc3h1	808	1074	890	2147	2381	3022	2568	2087	109.361	109.076	125.165	126.127	178.756	136.806	106.328	204.136	0.696625	0.019362	NM_001033261
Tomm70a	858	1240	658	2038	1507	3866	3643	1164	116.128	125.935	92.538	119.724	113.139	175.014	150.838	113.854	0.581216	0.0479251	NM_138599
Mark2	1060	1462	968	3729	1426	3410	1914	1005	143.469	148.481	136.135	219.063	107.058	154.371	79.249	98.302	0.17938	0.596497	NM_007928
Aldoc	4024	4727	3716	477	328	349	1125	224	544.639	480.075	522.6	28.022	24.625	15.799	46.58	21.91	-3.91899	6.60178e-32	NM_009657
Capns1	742	1142	751	3661	2330	1678	3301	1342	100.428	115.982	105.617	215.068	174.927	75.963	136.677	131.265	0.751331	0.0228582	NM_009795
Ap3m2	1224	1449	966	1915	1377	4355	2430	1229	165.666	147.161	135.854	112.498	103.38	197.151	100.614	120.212	0.0687599	0.831448	NM_001122820
Lrrc8b	686	1079	817	2785	2996	2580	2642	1331	92.849	109.583	114.899	163.607	224.928	116.797	109.392	130.189	0.793526	0.0101681	NM_001033550
Samd8	1291	1657	992	3032	1709	2716	2144	1365	174.734	168.285	139.51	178.117	128.305	122.954	88.772	133.515	-0.00296455	0.979649	NM_026283
Csnk2a1	1043	1703	891	2290	2247	3496	2333	894	141.168	172.957	125.306	134.528	168.696	158.264	96.598	87.445	0.120984	0.69873	NM_007788
Vdac2	906	1343	705	2075	1889	1515	5597	858	122.625	136.395	99.148	121.898	141.818	68.584	231.743	83.924	0.435096	0.256279	NM_011695
Srebf2	778	1122	777	2277	786	3529	5036	580	105.301	113.951	109.274	133.764	59.01	159.758	208.515	56.732	0.488583	0.24233	NM_033218
Zfp318	813	881	754	1741	1882	3680	3147	1983	110.038	89.475	106.039	102.276	141.293	166.594	130.301	193.963	0.836871	0.00536626	NM_207671
Med16	1792	2161	1496	1328	1331	2432	3142	1182	242.543	219.472	210.39	78.014	99.926	110.097	130.094	115.615	-0.757276	0.00484525	NM_001163276
Pex5l	785	1026	812	2493	2294	1898	3994	1559	106.248	104.201	114.196	146.453	172.224	85.923	165.371	152.491	0.72382	0.0166008	NM_001163516
Crk	1003	1351	862	2391	1587	3229	2476	1939	135.754	137.208	121.227	140.461	119.146	146.177	102.518	189.659	0.391883	0.171743	NM_133656
Cdc42bpb	867	1007	768	2692	1207	2665	4603	1023	117.346	102.271	108.008	158.144	90.617	120.645	190.587	100.063	0.584415	0.0676724	NM_183016
Pcbp2	1132	1415	1045	2183	2972	2582	1610	1860	153.214	143.708	146.964	128.242	223.126	116.887	66.662	181.932	0.254548	0.468831	NM_001103165
Mef2d	978	1019	993	3581	1685	2908	2542	1089	132.37	103.49	139.651	210.369	126.503	131.645	105.251	106.518	0.41822	0.171423	NM_133665
Napg	1048	1463	809	2326	1377	2739	3230	1796	141.844	148.583	113.774	136.643	103.38	123.995	133.738	175.672	0.307834	0.279289	NM_028017
Tceal3	654	719	573	2283	1327	2852	5046	1318	88.517	73.022	80.584	134.117	99.626	129.11	208.929	128.918	1.10993	0.000531109	NM_001029978
Tsc22d2	508	656	444	2505	1883	3940	2627	2205	68.757	66.624	62.442	147.158	141.368	178.364	108.771	215.678	1.56766	4.13132e-07	NM_001081229
Cops5	516	764	542	2038	1458	3182	4755	1492	69.839	77.592	76.224	119.724	109.461	144.049	196.88	145.937	1.25437	5.13592e-05	NM_013715
Tmem69	1968	2505	1661	1603	1150	2353	2318	1184	266.364	254.408	233.595	94.17	86.337	106.521	95.976	115.811	-1.02581	4.54386e-05	NM_177670
A630089N07Rik	3145	3881	2017	1417	782	1685	1023	787	425.669	394.155	283.661	83.243	58.709	76.28	42.357	76.979	-2.14296	3.13141e-14	NR_015491
Clu	2452	3229	2476	1301	935	1821	1596	922	331.873	327.938	348.213	76.428	70.196	82.437	66.082	90.184	-1.81953	2.71776e-13	NM_013492
Prkcz	840	1134	841	1313	1406	4697	3035	1459	113.692	115.169	118.274	77.133	105.557	212.634	125.664	142.709	0.508751	0.132246	NM_001039079
Gm5148	1613	1658	1334	1697	1405	2233	3543	1223	218.316	168.387	187.607	99.692	105.482	101.088	146.697	119.625	-0.429218	0.109907	NM_198657
Slc25a3	1222	1800	1141	1992	2151	2322	3039	1032	165.395	182.808	160.465	117.022	161.488	105.117	125.829	100.943	-0.16751	0.525953	NM_133668
Fscn1	626	812	672	2050	873	5339	1790	2526	84.728	82.467	94.507	120.429	65.541	241.697	74.115	247.076	1.08403	0.0126569	NM_007984
Kpna1	886	1331	800	1717	2083	4409	1746	1715	119.918	135.177	112.508	100.867	156.383	199.596	72.293	167.749	0.489942	0.148549	NM_008465
Ralyl	681	1199	849	2498	2613	2458	3415	969	92.172	121.771	119.399	146.747	196.173	111.274	141.398	94.781	0.616577	0.0459959	NM_178631
Cic	888	1133	926	3066	1580	4671	1217	1199	120.189	115.068	130.228	180.115	118.62	211.457	50.39	117.278	0.449996	0.237202	NM_001110132
Sprn	853	1153	636	1644	2013	3405	2949	2007	115.452	117.099	89.444	96.578	151.128	154.145	122.103	196.311	0.734075	0.0165968	NM_183147
Ccni	1059	1580	1187	2247	1571	4453	1943	618	143.333	160.465	166.934	132.002	117.944	201.588	80.45	60.448	-0.104431	0.749104	NM_017367
Kpna3	794	1233	799	2422	1259	2834	3775	1532	107.466	125.224	112.367	142.282	94.521	128.295	156.303	149.85	0.531536	0.0649677	NM_008466
Hprt	576	930	553	2374	1844	2785	3766	1820	77.96	94.451	77.771	139.463	138.44	126.077	155.931	178.02	1.13128	7.13512e-05	NM_013556
Fubp1	1044	1418	1005	2706	2140	1111	4265	948	141.303	144.012	141.338	158.966	160.663	50.295	176.592	92.727	0.153557	0.689941	NM_057172
NR_035504	897	691	690	2791	1386	2607	4448	1127	121.407	70.178	97.038	163.96	104.055	118.019	184.169	110.235	0.810645	0.012075	NR_035504
Slc4a4	1869	2789	1734	1098	1302	1583	3595	640	252.965	283.251	243.861	64.503	97.749	71.663	148.85	62.6	-1.2285	0.000116631	NM_018760
Rab5b	954	1404	866	2086	1426	4654	2204	1012	129.122	142.591	121.79	122.544	107.058	210.687	91.256	98.987	0.247936	0.446998	NM_177411
Chchd2	933	1177	707	2753	1098	2390	4528	1008	126.279	119.536	99.429	161.727	82.433	108.196	187.481	98.596	0.461496	0.163705	NM_024166
Myst3	889	1296	911	2767	2508	1723	2785	1698	120.324	131.622	128.119	162.55	188.291	78	115.313	166.087	0.466466	0.140244	NM_001081149
Jhdm1d	1069	1742	1046	2134	1886	3143	2093	1455	144.687	176.918	147.104	125.364	141.593	142.284	86.66	142.318	0.011088	0.980394	NM_001033430
Ctnnd1	999	1261	1004	2985	2219	2580	2892	615	135.212	128.067	141.198	175.356	166.594	116.797	119.743	60.155	0.222402	0.514103	NM_007615
Atpif1	583	731	618	1603	1864	3127	4198	1821	78.908	74.241	86.913	94.17	139.942	141.56	173.818	178.118	1.17454	0.000166573	NM_007512
Efha2	940	1278	817	1597	2096	1773	5310	726	127.227	129.794	114.899	93.817	157.359	80.264	219.86	71.012	0.322834	0.402363	NM_030110
Senp6	834	1093	885	1736	1754	2565	3416	2227	112.88	111.005	124.462	101.983	131.683	116.118	141.439	217.83	0.597333	0.0553975	NM_146003
Irf2bp2	929	1789	1088	1571	3141	1712	3784	494	125.738	181.691	153.011	92.29	235.814	77.502	156.676	48.32	-0.0216301	0.939762	NM_001164598
Mtdh	687	937	615	2015	2715	2783	3515	1235	92.984	95.162	86.491	118.373	203.831	125.987	145.538	120.799	0.949855	0.00149703	NM_026002
Ogfod1	1152	1429	1078	2086	2010	1719	3809	1215	155.921	145.13	151.605	122.544	150.903	77.819	157.711	118.843	0.0439458	0.895066	NM_177767
Fbxw11	1005	1443	844	3325	2264	2162	2809	646	136.024	146.551	118.696	195.33	169.972	97.874	116.306	63.187	0.242255	0.492771	NM_134015
Ube2d2	824	1080	698	2398	1872	2619	3662	1345	111.527	109.685	98.163	140.872	140.542	118.562	151.625	131.559	0.668005	0.013839	NM_019912
Abca2	820	1105	812	2043	2948	2684	3439	640	110.985	112.224	114.196	120.018	221.324	121.505	142.391	62.6	0.553762	0.121869	NM_007379
Nol6	763	971	731	2830	1495	5092	1754	853	103.27	98.615	102.804	166.251	112.239	230.515	72.624	83.435	0.688354	0.0644223	NM_139236
Lmbrd2	554	1006	602	2443	2133	3894	2401	1451	74.983	102.17	84.662	143.516	160.137	176.282	99.413	141.927	1.02699	0.000542832	NM_177178
Rbm27	803	1079	776	2651	1704	2960	2176	2318	108.684	109.583	109.133	155.735	127.929	134	90.097	226.731	0.730673	0.0210687	NM_172626
Chrnb4	3301	3779	3042	941	628	1205	751	819	446.783	383.796	427.812	55.28	47.148	54.55	31.095	80.109	-2.66609	2.08122e-19	NM_148944
Rps15	1287	1233	1166	1959	815	2453	4645	901	174.193	125.224	163.981	115.083	61.187	111.048	192.326	88.13	-0.128266	0.698481	NM_009091
Zfp113	1988	2755	1779	1652	1239	2458	1540	1046	269.071	279.798	250.19	97.048	93.019	111.274	63.763	102.312	-1.20752	4.26877e-06	NM_019747
BC018242	676	877	585	2261	1097	2824	5356	773	91.495	89.068	82.272	132.824	82.358	127.843	221.764	75.609	0.863694	0.0199819	NM_144935
Idh3b	908	1316	946	1768	1548	3146	3129	1687	122.896	133.653	133.041	103.863	116.218	142.42	129.556	165.011	0.32551	0.248392	NM_130884
D5Ertd579e	885	1200	869	3337	1220	2739	2788	1408	119.783	121.872	122.212	196.035	91.593	123.995	115.437	137.721	0.433469	0.149486	NM_001081232
Cul5	699	1167	593	2021	1529	3178	2972	2276	94.608	118.521	83.397	118.725	114.791	143.868	123.055	222.622	0.857198	0.00672065	NM_027807
Cbfa2t2	884	1251	773	2049	2117	2740	2913	1700	119.647	127.052	108.711	120.37	158.936	124.04	120.612	166.282	0.527001	0.056831	NM_009823
Tmbim6	1323	1922	1433	2261	945	3046	2399	1095	179.065	195.199	201.53	132.824	70.947	137.893	99.33	107.105	-0.504197	0.0723979	NM_001171035
Ola1	672	1068	741	2380	1901	3555	2829	1275	90.954	108.466	104.211	139.815	142.719	160.935	117.134	124.712	0.741196	0.0072489	NM_025942
Pcnp	920	1456	904	2084	1681	2814	2442	2120	124.52	147.872	127.134	122.426	126.203	127.39	101.111	207.364	0.344652	0.252156	NM_001024622
Clvs1	649	747	585	1586	1743	2986	5233	881	87.841	75.865	82.272	93.171	130.857	135.177	216.672	86.173	1.00829	0.00417552	NM_028940
Psmb7	533	661	577	2569	1284	3536	3841	1399	72.14	67.131	81.146	150.918	96.398	160.075	159.036	136.84	1.24435	3.914e-05	NM_011187
Kdm2a	837	1088	923	2194	1990	2035	4163	1170	113.286	110.498	129.806	128.888	149.401	92.125	172.368	114.441	0.466069	0.120004	NM_001001984
Reep1	652	904	659	1610	1153	3305	4292	1820	88.247	91.81	92.679	94.581	86.563	149.618	177.71	178.02	0.908682	0.00660629	NM_178608
Prdm2	626	712	501	1452	2464	3513	3988	1103	84.728	72.311	70.458	85.299	184.987	159.034	165.123	107.888	1.20177	0.000299545	NM_001081355
Max	734	979	843	2635	1993	3293	3367	515	99.345	99.427	118.555	154.795	149.626	149.074	139.41	50.374	0.585873	0.101951	NM_008558
Gsk3a	716	904	797	2443	2288	2616	3523	1064	96.909	91.81	112.086	143.516	171.774	118.427	145.869	104.073	0.752309	0.00960239	NM_001031667
Acvr2a	963	1238	836	2408	1376	3100	3363	1061	130.34	125.732	117.571	141.46	103.305	140.337	139.245	103.78	0.320154	0.253303	NM_007396
Med12l	873	1048	696	1506	710	3451	4672	1385	118.159	106.435	97.882	88.471	53.304	156.227	193.443	135.471	0.540665	0.161997	NM_177855
Srp54c	844	1305	867	1899	1885	2603	3514	1420	114.233	132.536	121.931	111.558	141.518	117.838	145.497	138.895	0.40135	0.144089	NM_001100110
Ap1ar	1010	1235	1038	1718	2194	2744	2833	1537	136.701	125.427	145.979	100.925	164.717	124.221	117.3	150.339	0.257317	0.365679	NM_145964
Ttc19	701	1001	653	2272	2640	2822	2809	1409	94.879	101.662	91.835	133.47	198.201	127.752	116.306	137.819	0.873939	0.00253362	NM_029704
Pfkp	903	1097	905	2283	2046	1602	4688	774	122.219	111.412	127.275	134.117	153.605	72.523	194.106	75.707	0.377464	0.292985	NM_019703
Ndufa4	720	1035	650	1748	1183	1777	5899	1285	97.45	105.115	91.413	102.688	88.815	80.445	244.247	125.69	0.709567	0.0632135	NM_010886
Gna11	869	1184	904	3556	1198	1884	2814	1878	117.617	120.247	127.134	208.9	89.941	85.289	116.513	183.693	0.469839	0.16758	NM_010301
Tyro3	564	718	539	3431	1361	3872	3091	705	76.336	72.92	75.802	201.557	102.178	175.286	127.982	68.958	1.15107	0.00127042	NM_019392
Pdha1	894	1504	901	2229	1495	3351	2134	1771	121.001	152.747	126.712	130.944	112.239	151.7	88.358	173.227	0.279302	0.34899	NM_008810
Vcpip1	652	1019	698	1749	2417	2452	2383	2887	88.247	103.49	98.163	102.746	181.459	111.002	98.668	282.386	0.989157	0.00790056	NM_173443
Dusp14	470	704	448	1930	942	6245	2726	792	63.613	71.498	63.005	113.379	70.722	282.712	112.87	77.468	1.30054	0.00259073	NM_019819
Ep400	918	1105	993	2402	1785	3532	2107	1399	124.249	112.224	139.651	141.107	134.011	159.894	87.24	136.84	0.373337	0.195284	NM_029337
Cflar	2031	2532	1646	2099	1050	2018	1754	1105	274.891	257.151	231.485	123.307	78.83	91.355	72.624	108.083	-1.12183	2.39941e-05	NM_207653
Zkscan1	1026	1362	998	2587	1037	2073	3162	1983	138.867	138.325	140.354	151.975	77.854	93.845	130.922	193.963	0.204418	0.535644	NM_133906
Sh3bgrl3	647	805	654	2635	1819	2356	3485	1819	87.57	81.756	91.975	154.795	136.563	106.656	144.296	177.922	1.03124	0.000372348	NM_080559
Rps3	1284	1696	895	1870	600	2857	3281	1707	173.786	172.246	125.868	109.855	45.046	129.337	135.849	166.967	-0.108829	0.747161	NM_012052
Wsb2	1144	1454	891	1772	2033	3793	2079	1012	154.838	147.669	125.306	104.098	152.629	171.709	86.081	98.987	0.0883731	0.783382	NM_021539
Rpl15	986	1314	894	1750	1581	3057	3341	1244	133.453	133.45	125.728	102.805	118.695	138.391	138.334	121.679	0.232024	0.400912	NM_025586
Mat2b	636	961	567	1469	2082	3747	3948	746	86.081	97.599	79.74	86.298	156.308	169.627	163.466	72.969	0.875702	0.0127745	NM_134017
Ipo9	1054	1312	990	1609	1226	4115	2418	1431	142.656	133.247	139.229	94.522	92.043	186.286	100.117	139.97	0.133025	0.679887	NM_153774
Nus1	910	1153	753	2817	1561	2824	2616	1520	123.166	117.099	105.898	165.487	117.194	127.843	108.315	148.676	0.513501	0.0645136	NM_030250
Aftph	865	1183	705	2499	659	1493	5904	844	117.076	120.146	99.148	146.806	49.475	67.588	244.454	82.554	0.394376	0.385014	NM_181411
Tet3	735	856	829	2200	3107	1870	3013	1539	99.481	86.936	116.587	129.241	233.261	84.655	124.753	150.534	0.819327	0.0150588	NM_183138
Zmynd8	715	769	687	1796	1344	3164	3470	2196	96.774	78.1	96.616	105.507	100.902	143.235	143.675	214.797	0.956297	0.0033247	NM_027230
Eprs	704	997	723	2122	2099	2274	3921	1297	95.285	101.256	101.679	124.659	157.584	102.944	162.348	126.864	0.748767	0.00960913	NM_029735
Xpo6	769	1168	702	1590	1790	2678	4397	1028	104.082	118.622	98.726	93.406	134.386	121.233	182.057	100.552	0.551879	0.0781931	NM_028816
Drp2	1245	1679	1206	1590	1757	2617	2911	1098	168.508	170.52	169.606	93.406	131.908	118.472	120.53	107.399	-0.259826	0.316971	NM_010078
Rnf4	685	905	591	2218	1523	3548	3286	1344	92.713	91.912	83.115	130.298	114.341	160.618	136.056	131.461	0.900402	0.00135344	NM_011278
Pde8b	808	1227	801	2992	1164	3666	2671	771	109.361	124.614	112.649	175.767	87.388	165.96	110.592	75.414	0.392305	0.240544	NM_172263
Fmn2	880	1190	889	2271	1670	2479	4243	471	119.106	120.857	125.025	133.412	125.377	112.225	175.681	46.07	0.272502	0.466641	NM_019445
Tmf1	922	1275	909	2242	1887	2500	2914	1441	124.791	129.489	127.837	131.708	141.668	113.175	120.654	140.949	0.330328	0.216057	NM_001081111
Gucy1a2	664	962	725	2283	2315	3758	2021	1362	89.871	97.701	101.96	134.117	173.801	170.125	83.679	133.221	0.826928	0.00706067	NM_001033322
Spen	611	716	626	2363	1767	2280	4562	1150	82.697	72.717	88.038	138.816	132.659	103.216	188.889	112.485	1.04675	0.000733717	NM_019763
Zfp26	940	1254	805	1746	521	2175	5402	1226	127.227	127.357	113.211	102.57	39.115	98.462	223.669	119.919	0.250184	0.566679	NM_011753
Setx	967	1539	972	2722	1166	2514	3044	1135	130.881	156.301	136.697	159.906	87.539	113.809	126.036	111.018	0.0646823	0.83312	NM_198033
Stx1a	815	973	803	1821	1300	2874	4156	1317	110.308	98.818	112.93	106.976	97.599	130.106	172.079	128.82	0.556454	0.0641262	NM_016801
Zfp462	894	1111	838	2051	2169	1260	3141	2567	121.001	112.833	117.852	120.488	162.84	57.04	130.053	251.086	0.606814	0.115904	NM_172867
Dlgap5	3117	3736	3094	890	589	1188	681	722	421.879	379.429	435.125	52.284	44.22	53.781	28.197	70.621	-2.74798	1.03442e-20	NM_144553
Nrip1	513	734	621	2472	1507	2233	3673	2262	69.433	74.545	87.334	145.22	113.139	101.088	152.08	221.253	1.23287	0.000169438	NM_173440
Kbtbd2	1690	2127	1695	1565	1660	2503	1911	860	228.738	216.019	238.377	91.937	124.626	113.311	79.125	84.119	-0.903401	0.000619761	NM_145958
Srsf1	851	1448	819	2096	1435	2506	3667	1188	115.181	147.059	115.18	123.131	107.734	113.447	151.832	116.202	0.270899	0.339016	NM_001078167
Usp7	1019	1270	844	2347	2148	3068	1881	1431	137.919	128.981	118.696	137.876	161.263	138.889	77.883	139.97	0.330832	0.263256	NM_001003918
Ube2h	1257	1814	1095	2073	728	2355	3320	1365	170.132	184.23	153.995	121.78	54.655	106.611	137.464	133.515	-0.302212	0.330813	NM_009459
Wdr82	696	1036	616	1801	933	3866	4319	740	94.202	105.216	86.631	105.801	70.046	175.014	178.828	72.382	0.651686	0.0831527	NM_029896
Zmym5	1970	2367	1747	2039	1638	2085	1178	974	266.635	240.393	245.69	119.783	122.974	94.388	48.775	95.27	-1.08467	0.000252663	NM_144842
Ik	855	972	966	1993	1600	1916	4735	951	115.722	98.717	135.854	117.08	120.122	86.738	196.052	93.02	0.382754	0.2528	NM_011879
Bhlhe40	1235	1606	1154	2176	3346	2586	1664	210	167.154	163.106	162.293	127.831	251.204	117.068	68.898	20.541	-0.19049	0.679811	NM_011498
Snn	1192	1547	1015	1481	2194	2636	3089	821	161.334	157.114	142.745	87.003	164.717	119.332	127.9	80.305	-0.0985354	0.730638	NM_009223
Cpd	1005	1377	976	2130	994	2795	3151	1545	136.024	139.848	137.26	125.129	74.626	126.53	130.467	151.121	0.12847	0.674502	NM_007754
Zdhhc21	774	1186	658	2135	1073	3143	3519	1462	104.759	120.45	92.538	125.422	80.557	142.284	145.704	143.003	0.576675	0.0580957	NM_026647
Mapk3	1166	1438	1002	2360	1863	2334	3052	727	157.815	146.044	140.916	138.64	139.867	105.66	126.368	71.11	-0.0444033	0.866063	NM_011952
Pfkm	1103	1498	1026	1550	1501	2700	3813	745	149.289	152.137	144.292	91.056	112.689	122.229	157.877	72.871	-0.102782	0.722465	NM_001163488
Gigyf2	791	1116	906	2052	2024	3941	2053	1049	107.06	113.341	127.415	120.546	151.954	178.409	85.004	102.606	0.441019	0.154766	NM_146112
Far1	552	741	494	2194	1458	5275	1897	1320	74.712	75.256	69.474	128.888	109.461	238.8	78.545	129.113	1.20826	0.000745237	NM_026143
Ppm1b	889	1272	851	3138	2085	1820	2571	1290	120.324	129.185	119.681	184.344	156.533	82.392	106.452	126.179	0.391621	0.204205	NM_011151
Ehd3	429	542	423	3048	1859	2501	3510	1603	58.064	55.046	59.489	179.057	139.566	113.221	145.331	156.794	1.65531	2.24993e-08	NM_020578
Stard8	433	641	541	1895	1328	4364	2956	1757	58.606	65.1	76.084	111.323	99.701	197.559	122.393	171.858	1.38429	2.86414e-05	NM_199018
Alg2	843	1121	846	2569	1137	2853	3516	1029	114.098	113.849	118.977	150.918	85.361	129.156	145.579	100.65	0.388151	0.194412	NM_019998
Vps13d	1129	1353	1003	1546	2559	2645	2516	1163	152.808	137.411	141.057	90.821	192.119	119.739	104.175	113.757	0.0941083	0.767044	NM_001128198
Lclat1	627	826	485	2498	1785	2103	4111	1479	84.863	83.889	68.208	146.747	134.011	95.203	170.215	144.665	1.1164	0.000224068	NM_001081071
Lrrc59	434	808	595	1827	982	2921	3277	3058	58.741	82.061	83.678	107.329	73.725	132.234	135.684	299.112	1.30813	0.00160958	NM_133807
Shroom2	696	1267	750	1902	2174	3730	2760	613	94.202	128.677	105.476	111.735	163.215	168.857	114.277	59.959	0.480544	0.168276	NM_172441
Gabrg2	874	1441	810	2391	1546	2626	3041	1157	118.294	146.348	113.914	140.461	116.067	118.879	125.912	113.17	0.267718	0.326551	NM_177408
9330159F19Rik	918	1235	829	2142	1160	2315	3973	1309	124.249	125.427	116.587	125.834	87.088	104.8	164.502	128.037	0.311015	0.300759	NM_001162537
Cdk2ap1	579	758	645	1325	2156	4624	1436	2354	78.366	76.983	90.71	77.838	161.864	209.329	59.457	230.252	1.15277	0.00611435	NM_013812
Ppargc1a	635	1106	762	2510	2377	3493	2592	396	85.946	112.326	107.164	147.452	178.456	158.128	107.321	38.734	0.607968	0.133312	NM_008904
Gak	661	859	702	2461	1968	2025	3557	1635	89.465	87.24	98.726	144.573	147.75	91.672	147.277	159.924	0.896185	0.00244704	NM_153569
Hivep1	921	1463	999	1962	1298	2254	3824	1137	124.655	148.583	140.495	115.259	97.449	102.039	158.332	111.213	0.0716203	0.815582	NM_007772
Klhl2	670	909	644	2932	1664	3271	2001	1762	90.683	92.318	90.569	172.243	124.926	148.079	82.851	172.347	0.919209	0.0028556	NM_178633
Atp5h	975	1245	821	1676	1716	1584	4600	1235	131.964	126.442	115.461	98.458	128.83	71.708	190.462	120.799	0.285241	0.398941	NM_027862
Kcnt1	501	672	607	1666	1032	4467	4168	738	67.809	68.248	85.366	97.871	77.478	202.222	172.575	72.186	1.06637	0.00659358	NM_175462
Rc3h1	890	1553	928	2982	1848	1955	2402	1288	120.459	157.723	130.509	175.18	138.74	88.503	99.454	125.983	0.181784	0.548781	NM_001024952
Rpl21	1148	1263	1142	1380	1523	1658	4312	1419	155.379	128.271	160.605	81.069	114.341	75.058	178.538	138.797	-0.017915	0.941982	NM_019647
Magee1	624	1017	644	2000	1733	2309	4726	789	84.457	103.287	90.569	117.492	130.107	104.529	195.679	77.174	0.742987	0.028289	NM_053201
Rsrc2	487	740	566	1832	1130	3314	4794	975	65.914	75.155	79.599	107.622	84.836	150.025	198.495	95.368	1.10514	0.0016305	NM_025438
Smc1a	690	735	811	3036	1748	2614	2811	1392	93.39	74.647	114.055	178.352	131.233	118.336	116.389	136.156	0.833659	0.00472521	NM_019710
Zwint	701	1012	782	2250	956	2066	5089	962	94.879	102.779	109.977	132.178	71.773	93.528	210.709	94.096	0.546382	0.135482	NM_025635
Rap1gap2	1584	1798	1275	1944	1280	2985	1559	1393	214.391	182.605	179.31	114.202	96.097	135.131	64.55	136.254	-0.511429	0.077014	NM_001015046
Baz1b	953	1224	1094	2174	1372	2036	4017	947	128.986	124.31	153.855	127.713	103.004	92.17	166.323	92.629	0.087556	0.785761	NM_011714
NM_001171893	1144	1249	1135	1377	1522	1658	4312	1419	154.838	126.849	159.621	80.893	114.266	75.058	178.538	138.797	-0.00889615	0.963755	NM_001171893
Scg5	794	1101	663	1599	1217	3783	4165	492	107.466	111.818	93.241	93.935	91.367	171.257	172.451	48.124	0.463285	0.242476	NM_009162
1810013L24Rik	678	1014	713	1567	1676	3187	4411	566	91.766	102.982	100.273	92.055	125.827	144.276	182.637	55.362	0.601441	0.104422	NM_001081400
Zfp609	604	836	683	2783	2187	3261	1538	1907	81.75	84.904	96.054	163.49	164.191	147.626	63.681	186.529	1.026	0.00279038	NM_172536
Synj2bp	1573	2155	1323	1713	913	2001	2565	1538	212.902	218.862	186.06	100.632	68.544	90.585	106.203	150.436	-0.686625	0.0178751	NM_025292
Fam53c	805	1079	762	1030	258	1396	7595	845	108.955	109.583	107.164	60.508	19.37	63.197	314.47	82.652	0.327168	0.610773	NM_175104
Srxn1	468	581	457	3206	1954	2748	3721	631	63.343	59.006	64.27	188.339	146.698	124.402	154.067	61.72	1.42159	7.33651e-05	NM_029688
Chst2	1714	2288	1877	1706	1250	2108	2164	648	231.986	232.37	263.972	100.22	93.845	95.429	89.6	63.383	-1.15144	1.12297e-05	NM_018763
Whsc1l1	952	1230	931	1592	1964	2142	3506	1433	128.851	124.919	130.931	93.523	147.449	96.969	145.165	140.166	0.269239	0.362956	NM_001081269
Rapgef5	574	779	584	2338	1438	3055	2778	2204	77.69	79.115	82.131	137.348	107.959	138.3	115.023	215.58	1.14788	0.000258599	NM_175930
Dusp22	2622	2930	2246	1075	1162	1497	1336	869	354.882	297.571	315.867	63.152	87.238	67.769	55.317	85	-1.86598	1.41872e-12	NM_001037955
Arhgap44	873	1183	935	2753	1360	2726	2419	1485	118.159	120.146	131.494	161.727	102.103	123.406	100.158	145.252	0.33886	0.236501	NM_175003
Gosr2	427	833	540	1240	1770	4152	4087	683	57.793	84.6	75.943	72.845	132.884	187.961	169.222	66.806	1.10403	0.00505269	NM_019650
Cckbr	389	653	506	1832	1625	4048	2574	2103	52.65	66.319	71.161	107.622	121.998	183.253	106.576	205.701	1.49926	8.71058e-06	NM_007627
Srsf3	802	1175	780	1876	1983	1936	4169	998	108.549	119.333	109.695	110.207	148.876	87.643	172.617	97.617	0.444276	0.158468	NM_013663
Chic1	961	1564	948	2366	1929	2846	2086	1019	130.069	158.84	133.322	138.993	144.822	128.839	86.371	99.671	0.0677807	0.823127	NM_009767
Brwd1	991	1293	1100	1395	1584	3913	2333	1108	134.13	131.317	154.699	81.95	118.92	177.142	96.598	108.377	0.0422767	0.905083	NM_145125
Gtdc1	1624	2120	1420	2317	1620	1334	2593	673	219.805	215.308	199.702	136.114	121.623	60.39	107.363	65.828	-0.803282	0.00859816	NM_172662
Fasn	1274	1552	1135	2146	658	4196	1949	790	172.433	157.621	159.621	126.069	49.4	189.953	80.698	77.272	-0.336881	0.350732	NM_007988
Ccar1	592	761	620	2331	1867	2405	3375	1735	80.126	77.287	87.194	136.936	140.167	108.875	139.741	169.706	1.07647	0.000191032	NM_026201
Abhd2	1105	1275	1056	2372	1909	2155	2775	1032	149.559	129.489	148.511	139.345	143.32	97.557	114.898	100.943	0.0459263	0.880391	NM_018811
Pak6	860	1181	870	2710	1555	3057	2620	821	116.399	119.943	122.353	159.201	116.743	138.391	108.481	80.305	0.314624	0.292051	NM_001033254
Chd6	975	1196	929	2020	1792	3034	1922	1805	131.964	121.466	130.65	118.667	134.536	137.349	79.58	176.553	0.317518	0.295048	NM_173368
Zfp831	470	577	430	2669	1802	4369	1809	1520	63.613	58.6	60.473	156.793	135.287	197.785	74.901	148.676	1.52897	5.74623e-06	NM_001099328
NM_198093	579	852	665	2534	2141	2027	3125	1723	78.366	86.529	93.522	148.862	160.738	91.762	129.39	168.532	1.00247	0.000900305	NM_198093
Tiam1	938	1153	875	1748	1509	3235	3198	990	126.956	117.099	123.056	102.688	113.29	146.449	132.413	96.835	0.261231	0.363485	NM_009384
Mtap7d1	827	942	905	2548	1290	4096	1919	1110	111.933	95.67	127.275	149.684	96.848	185.426	79.456	108.572	0.451691	0.167925	NM_144941
Fndc3a	701	929	601	2266	1863	2645	3058	1570	94.879	94.349	84.522	133.118	139.867	119.739	126.616	153.566	0.866907	0.00168786	NM_207636
Rnps1	689	944	654	2377	1818	3610	2006	1533	93.255	95.873	91.975	139.639	136.488	163.425	83.058	149.947	0.823363	0.00597595	NM_009070
Itsn1	1404	1660	1289	2127	1303	2028	3167	641	190.028	168.59	181.279	124.952	97.824	91.808	131.129	62.698	-0.515785	0.0779386	NM_010587
Luzp1	581	971	836	1577	1742	2505	4619	787	78.637	98.615	117.571	92.642	130.782	113.402	191.249	76.979	0.612815	0.0798965	NM_024452
D730040F13Rik	1102	1343	803	2065	1735	3583	2022	962	149.153	136.395	112.93	121.31	130.257	162.203	83.721	94.096	0.137479	0.655555	NM_175518
Coro2b	752	944	706	2094	1455	4260	2142	1259	101.781	95.873	99.288	123.014	109.236	192.851	88.689	123.147	0.668062	0.0320025	NM_175484
Tub	1157	1478	1073	2170	2098	2781	1491	1363	156.597	150.106	150.902	127.478	157.509	125.896	61.735	133.319	-0.0323297	0.902836	NM_021885
Ewsr1	953	1148	898	2338	1869	2739	2300	1357	128.986	116.591	126.29	137.348	140.317	123.995	95.231	132.732	0.325135	0.236599	NM_007968
4930519G04Rik	2872	3529	2767	821	696	1275	810	831	388.719	358.406	389.137	48.23	52.253	57.719	33.538	81.283	-2.49156	1.6923e-17	NM_026263
Mboat7	563	563	404	1888	1695	2615	3543	2329	76.201	57.178	56.817	110.912	127.254	118.381	146.697	227.807	1.51676	6.04308e-06	NM_029934
Pls3	705	1060	695	2895	2343	2224	2643	1033	95.42	107.654	97.741	170.069	175.903	100.681	109.433	101.041	0.690517	0.0244431	NM_001166453
Tnrc6c	1120	1064	965	1321	2274	3409	2137	1300	151.589	108.06	135.713	77.603	170.723	154.326	88.482	127.157	0.214509	0.517128	NM_198022
Atxn10	680	1049	714	1861	1152	2572	4122	1436	92.036	106.537	100.413	109.326	86.488	116.435	170.671	140.46	0.635485	0.0416904	NM_016843
Dynlt3	854	1414	983	1805	1586	2604	3454	886	115.587	143.606	138.244	106.036	119.07	117.883	143.012	86.662	0.0990472	0.742074	NM_025975
Map1lc3b	1018	1577	1015	2463	918	2143	3665	782	137.784	160.16	142.745	144.691	68.92	97.014	151.749	76.49	-0.138108	0.655552	NM_026160
Chd5	986	989	961	1632	1568	3124	3599	710	133.453	100.443	135.15	95.873	117.719	141.424	149.016	69.447	0.210141	0.52275	NM_001081376
Slc35f1	1096	1417	1033	3370	2057	1687	2323	567	148.341	143.911	145.276	197.973	154.431	76.371	96.183	55.46	-0.0332005	0.911181	NM_178675
Ank	811	1014	850	1854	1141	3257	3878	732	109.767	102.982	119.54	108.915	85.662	147.445	160.568	71.599	0.363837	0.278151	NM_020332
Efr3b	1272	1873	1268	1616	2239	1947	2305	1013	172.162	190.222	178.325	94.933	168.095	88.141	95.438	99.085	-0.419361	0.143136	NM_001082483
Sltm	598	868	711	1645	3346	2568	1510	2286	80.938	88.154	99.992	96.637	251.204	116.254	62.521	223.601	1.04269	0.0117226	NM_025690
Cab39	789	1285	791	2113	1999	3358	2545	635	106.789	130.505	111.242	124.13	150.077	152.017	105.375	62.111	0.335241	0.308662	NM_133781
Camkk2	460	705	528	1888	2746	2776	3563	849	62.26	71.6	74.255	110.912	206.159	125.67	147.526	83.043	1.26329	0.000207824	NM_145358
Gm10052	676	1064	646	1457	1163	1686	5590	1226	91.495	108.06	90.85	85.593	87.313	76.325	231.453	119.919	0.632102	0.104875	NR_002885
Ankrd33b	916	940	693	3238	1470	2178	2953	1115	123.979	95.467	97.46	190.219	110.362	98.598	122.269	109.062	0.558161	0.0683589	NM_001164441
Usp47	774	1070	696	2573	1532	3111	2395	1351	104.759	108.669	97.882	151.153	115.016	140.835	99.165	132.145	0.601716	0.0318805	NM_133758
Jakmip2	591	706	571	2349	1889	1674	4581	1140	79.991	71.702	80.303	137.994	141.818	75.782	189.676	111.507	1.07477	0.00140853	NM_001163637
Fgf13	623	989	763	2079	2023	3137	2745	1108	84.322	100.443	107.305	122.133	151.879	142.012	113.656	108.377	0.694022	0.0149573	NM_010200
Tnpo2	987	1315	1030	2503	1372	1550	2793	1910	133.588	133.552	144.854	147.041	103.004	70.169	115.644	186.823	0.162708	0.62611	NM_145390
Creb1	786	1072	676	1522	1290	3694	3626	791	106.383	108.873	95.069	89.411	96.848	167.228	150.134	77.37	0.481209	0.150421	NM_009952
Fam155a	671	885	625	2292	2466	2209	1881	2417	90.818	89.881	87.897	134.645	185.137	100.002	77.883	236.414	1.0151	0.0048869	NM_173446
Nova1	772	1106	747	1290	2310	4002	2236	981	104.488	112.326	105.054	75.782	173.425	181.171	92.581	95.955	0.512635	0.138262	NM_021361
Fgf14	927	1365	668	1441	1967	2678	3475	923	125.467	138.63	93.944	84.653	147.674	121.233	143.882	90.281	0.290864	0.355661	NM_207667
Churc1	1331	1790	1064	1923	1311	2431	2463	1123	180.148	181.793	149.636	112.968	98.425	110.052	101.98	109.844	-0.370206	0.147369	NM_206534
Fmnl1	399	499	482	2110	1177	2559	3093	3112	54.004	50.679	67.786	123.954	88.364	115.846	128.065	304.394	1.7107	2.63548e-05	NM_019679
Cntn4	623	970	647	1713	1985	2142	4127	1222	84.322	98.513	90.991	100.632	149.026	96.969	170.878	119.528	0.792542	0.0107718	NM_001109749
Gm6710	902	1283	843	2121	1646	3098	2210	1312	122.084	130.302	118.555	124.6	123.575	140.247	91.505	128.331	0.28009	0.313149	NM_001164689
Tab2	751	1083	860	2597	1791	2277	1499	2557	101.646	109.99	120.946	152.563	134.461	103.08	62.066	250.108	0.640046	0.0915412	NM_138667
Dnalc1	1291	1831	1364	2405	1799	2085	1427	1204	174.734	185.957	191.826	141.284	135.062	94.388	59.085	117.767	-0.453066	0.127965	NM_028821
1110018G07Rik	1009	1504	817	2348	1335	3885	1561	939	136.566	152.747	114.899	137.935	100.226	175.874	64.633	91.846	0.0612899	0.867655	NM_178065
Lingo2	621	944	658	2088	1776	2771	3984	539	84.051	95.873	92.538	122.661	133.335	125.443	164.957	52.721	0.709207	0.0462745	NM_001165999
2310021P13Rik	805	1025	858	1803	1100	2788	3841	1141	108.955	104.099	120.665	105.919	82.584	126.213	159.036	111.605	0.385541	0.20949	NM_027996
Foxk1	943	1126	916	1592	2055	3662	2143	916	127.633	114.357	128.822	93.523	154.281	165.779	88.731	89.597	0.242431	0.448846	NM_199068
Robo2	862	1127	961	2234	1302	2431	3117	1308	116.67	114.458	135.15	131.238	97.749	110.052	129.059	127.939	0.271487	0.332238	NM_175549
Sncb	506	564	443	2210	1101	2742	5229	538	68.486	57.28	62.301	129.828	82.659	124.131	216.506	52.623	1.26614	0.00222923	NM_033610
Qrich1	795	974	753	1853	1519	3273	3617	548	107.601	98.92	105.898	108.856	114.04	148.169	149.761	53.602	0.452097	0.19512	NM_001114119
Dnaja2	978	1369	872	1734	1514	2083	3873	903	132.37	139.036	122.634	101.865	113.665	94.298	160.361	88.325	0.0790744	0.804419	NM_019794
Kcnc3	472	748	639	1595	2023	4320	2565	961	63.884	75.967	89.866	93.7	151.879	195.567	106.203	93.998	1.04888	0.00210812	NM_008422
Glce	707	704	440	2144	1102	3789	2076	2361	95.691	71.498	61.879	125.951	82.734	171.528	85.956	230.937	1.17597	0.00186993	NM_033320
Cox6b1	655	843	594	1732	1072	4767	3028	624	88.653	85.615	83.537	101.748	80.481	215.803	125.374	61.035	0.753661	0.0519819	NM_025628
Gspt1	947	1201	834	1969	1621	2228	2638	1852	128.174	121.974	117.29	115.671	121.698	100.862	109.226	181.15	0.344033	0.243097	NM_001130008
Smc3	717	1075	842	1946	1616	2455	3433	1194	97.044	109.177	118.415	114.319	121.323	111.138	142.143	116.789	0.470642	0.0933747	NM_007790
Slc38a2	1271	1784	1137	2251	2053	2447	1484	828	172.027	181.183	159.902	132.237	154.131	110.776	61.445	80.989	-0.366048	0.232899	NM_175121
4833439L19Rik	1086	1491	1098	2481	2048	1203	2839	1003	146.988	151.426	154.417	145.748	153.756	54.46	117.548	98.106	-0.103579	0.738094	NM_133797
Ubl3	635	878	642	2013	2368	3646	2594	464	85.946	89.17	90.288	118.255	177.78	165.055	107.404	45.385	0.776238	0.0448014	NM_011908
Pdhb	630	1012	701	1958	1814	1300	3742	2066	85.269	102.779	98.585	115.024	136.188	58.851	154.937	202.082	0.790619	0.0305526	NM_024221
Ttf1	1259	1764	1019	1856	1402	2412	2365	1131	170.403	179.152	143.307	109.032	105.257	109.191	97.922	110.627	-0.320174	0.21187	NM_009442
Asph	726	834	647	1819	1641	2162	4578	784	98.262	84.701	90.991	106.859	123.2	97.874	189.551	76.685	0.694332	0.040929	NM_001177849
Rfwd2	823	1263	687	2040	1002	2310	3983	1079	111.391	128.271	96.616	119.841	75.226	104.574	164.916	105.54	0.337658	0.293121	NM_011931
Rnf165	632	853	695	2047	649	2953	3592	1763	85.54	86.631	97.741	120.253	48.724	133.683	148.726	172.444	0.781863	0.036797	NM_001164504
Cd99l2	624	1233	938	747	1472	3116	4708	346	84.457	125.224	131.916	43.883	110.512	141.062	194.934	33.843	0.199908	0.695437	NM_138309
6330407J23Rik	742	970	805	1910	2643	2510	2019	1582	100.428	98.513	113.211	112.205	198.426	113.628	83.596	154.74	0.650293	0.0436638	NM_026138
Usmg5	423	573	347	1815	1824	2166	4621	1405	57.252	58.194	48.8	106.624	136.939	98.055	191.332	137.427	1.6061	1.23147e-06	NM_023211
Arid4b	690	861	649	2467	1523	2998	2579	1400	93.39	87.443	91.272	144.926	114.341	135.72	106.783	136.938	0.79769	0.00433909	NM_194262
Map3k12	900	1091	802	1491	2627	2336	2184	1712	121.813	110.802	112.789	87.59	197.225	105.751	90.428	167.456	0.476867	0.154034	NM_001163643
Dag1	862	1112	897	2393	1212	2799	2271	1580	116.67	112.935	126.15	140.579	90.992	126.711	94.03	154.545	0.336072	0.25555	NM_010017
Arrb1	1633	2241	1432	1594	1258	2505	1661	801	221.023	227.596	201.39	93.641	94.446	113.402	68.773	78.348	-0.967905	0.000268482	NM_177231
Slc7a8	681	733	573	2183	1704	1460	4327	1463	92.172	74.444	80.584	128.242	127.929	66.094	179.159	143.1	0.957176	0.00521647	NM_016972
Pa2g4	666	736	572	2104	1150	3677	3271	936	90.142	74.748	80.443	123.601	86.337	166.458	135.435	91.553	0.870637	0.00639514	NM_011119
Sec24b	579	759	571	1951	1520	2351	4650	728	78.366	77.084	80.303	114.613	114.115	106.43	192.533	71.208	0.921629	0.00789632	NM_207209
Kctd12	608	896	597	1455	1331	3288	2851	2081	82.291	90.998	83.959	85.475	99.926	148.848	118.045	203.549	0.922935	0.00616474	NM_177715
Dnajc7	737	1062	750	2135	1559	2498	3096	1265	99.751	107.857	105.476	125.422	117.043	113.085	128.189	123.733	0.525824	0.053921	NM_019795
Qk	3070	4915	2891	596	196	1190	164	76	415.518	499.169	406.576	35.013	14.715	53.871	6.79	7.434	-3.92741	1.66509e-13	NM_021881
Slmo1	754	821	654	719	2608	1346	5696	498	102.052	83.381	91.975	42.238	195.798	60.934	235.842	48.711	0.657968	0.212861	NM_144867
Fgf1	617	927	719	2660	2853	716	4307	292	83.51	94.146	101.117	156.264	214.192	32.413	178.331	28.561	0.696713	0.211428	NM_010197
Cyb5b	875	1296	863	2001	2293	2406	2081	1249	118.429	131.622	121.368	117.55	172.149	108.92	86.164	122.168	0.273496	0.358417	NM_025558
Cdh2	785	877	718	2896	1245	2677	3187	677	106.248	89.068	100.976	170.128	93.47	121.188	131.957	66.219	0.543461	0.103194	NM_007664
Klhdc2	904	1076	749	1835	1781	2910	2861	915	122.354	109.279	105.336	107.799	133.71	131.736	118.459	89.499	0.357368	0.21233	NM_027117
Prpf4b	764	1076	763	2078	1087	2522	2016	2719	103.406	109.279	107.305	122.074	81.608	114.171	83.472	265.954	0.627914	0.10275	NM_013830
Atmin	807	1082	780	1423	1914	2933	2590	1493	109.226	109.888	109.695	83.595	143.695	132.777	107.239	146.035	0.470164	0.114309	NM_177700
Bzw1	884	1240	769	1504	1104	2750	2762	2008	119.647	125.935	108.148	88.354	82.884	124.493	114.36	196.409	0.351325	0.292207	NM_025824
Kpna4	764	1032	695	2350	1698	4209	1339	934	103.406	104.81	97.741	138.053	127.479	190.542	55.441	91.357	0.540613	0.134747	NM_008467
Vps33a	608	766	535	1667	1906	2373	4194	967	82.291	77.795	75.24	97.929	143.095	107.426	173.652	94.585	0.96599	0.00258467	NM_029929
Iqsec1	1042	1420	1205	2151	2046	2222	2199	725	141.032	144.216	169.465	126.362	153.605	100.59	91.049	70.914	-0.181915	0.533792	NM_001134384
Mtmr6	776	993	651	1575	2120	2097	2686	2107	105.03	100.849	91.553	92.525	159.161	94.931	111.213	206.092	0.729469	0.0288001	NM_144843
Tmco1	2125	2359	1719	1479	955	1609	1802	954	287.614	239.581	241.752	86.885	71.698	72.84	74.612	93.314	-1.37617	6.40483e-08	NM_001039483
Sec63	816	1120	797	1596	2707	1663	2833	1462	110.444	113.747	112.086	93.758	203.231	75.284	117.3	143.003	0.4808	0.15769	NM_153055
Rab18	656	1070	654	1376	1138	2781	4277	1038	88.788	108.669	91.975	80.834	85.436	125.896	177.089	101.53	0.559157	0.0982501	NM_181070
Cdk19	964	1495	1097	1768	3016	2672	1350	621	130.475	151.833	154.277	103.863	226.429	120.962	55.897	60.742	-0.0602659	0.861335	NM_001168304
Vgf	388	470	375	1764	945	2938	3330	2770	52.515	47.733	52.738	103.628	70.947	133.004	137.878	270.942	1.80112	1.10914e-05	NM_001039385
Akr1a1	1121	1497	895	2246	1394	3222	1693	906	151.725	152.036	125.868	131.943	104.656	145.86	70.098	88.619	-0.102317	0.720193	NM_021473
Tmcc1	787	1135	920	1936	1440	2809	2966	979	106.519	115.271	129.384	113.732	108.109	127.164	122.807	95.759	0.262106	0.353456	NM_177412
Fbxl20	850	1051	900	3019	1036	2248	2986	880	115.046	106.74	126.572	177.354	77.779	101.767	123.635	86.075	0.266807	0.414997	NM_028149
Sf3b2	730	809	705	1822	1971	2276	3161	1478	98.804	82.162	99.148	107.035	147.975	103.035	130.881	144.568	0.748049	0.0104031	NM_030109
Mlec	871	1099	832	2280	1962	1757	2754	1395	117.888	111.615	117.008	133.94	147.299	79.54	114.029	136.449	0.385814	0.191721	NM_175403
Agrn	932	957	759	1933	830	3813	2357	1367	126.144	97.193	106.742	113.556	62.313	172.615	97.591	133.71	0.383205	0.262654	NM_021604
Trak2	1378	1903	1342	1566	959	2239	2765	793	186.509	193.269	188.732	91.996	71.998	101.36	114.484	77.566	-0.740416	0.00688138	NM_172406
4930402H24Rik	2179	2817	2248	1283	1077	1781	977	582	294.923	286.095	316.148	75.371	80.857	80.626	40.453	56.927	-1.86189	3.93075e-11	NM_029432
6330578E17Rik	1184	1719	1160	2362	1627	2028	1549	1307	160.252	174.582	163.137	138.758	122.149	91.808	64.136	127.842	-0.309152	0.28789	NM_198006
Mff	831	1068	763	1745	1395	1241	5006	886	112.474	108.466	107.305	102.511	104.731	56.18	207.273	86.662	0.344067	0.374551	NM_029409
Ncam2	693	708	589	2131	1225	1984	3587	2013	93.796	71.905	82.834	125.187	91.968	89.816	148.519	196.898	0.965428	0.0042345	NM_001113208
Jazf1	326	501	278	861	473	3383	6894	213	44.123	50.882	39.097	50.58	35.511	153.149	285.445	20.834	1.61897	0.0171193	NM_173406
Atp5g1	460	862	515	1311	540	3236	4636	1332	62.26	87.545	72.427	77.016	40.541	146.494	191.953	130.287	0.981086	0.0244099	NM_001161419
Ssr3	1246	1612	986	1794	1156	2597	2393	1106	168.643	163.715	138.666	105.39	86.788	117.566	99.082	108.181	-0.294924	0.263633	NM_026155
Cxx1c	828	1077	770	1524	1483	3370	3030	806	112.068	109.38	108.289	89.529	111.338	152.56	125.457	78.837	0.33151	0.286647	NM_028375
Slc4a8	876	1304	793	2365	1748	2798	1287	1703	118.565	132.435	111.524	138.934	131.233	126.666	53.288	166.576	0.32861	0.33801	NM_021530
Acot7	627	707	610	1514	1574	2829	4089	920	84.863	71.803	85.787	88.941	118.17	128.069	169.304	89.988	0.870633	0.00721801	NM_133348
Orc3	1004	1397	856	1884	1495	1805	2869	1550	135.889	141.88	120.384	110.677	112.239	81.713	118.791	151.61	0.101307	0.737986	NM_015824
Bcl7a	594	718	544	1864	1353	5093	1964	730	80.397	72.92	76.506	109.502	101.578	230.561	81.319	71.404	0.938228	0.0150153	NM_029850
Rpl3	1318	1336	1101	2440	1243	1754	1886	1775	178.388	135.684	154.839	143.34	93.319	79.404	78.09	173.618	-0.159466	0.607101	NM_013762
Cxx1a	607	780	573	1511	1124	3110	4732	416	82.156	79.217	80.584	88.765	84.385	140.79	195.928	40.69	0.766803	0.0729414	NM_024170
Cops2	599	835	519	2391	1870	2407	2738	1492	81.073	84.803	72.99	140.461	140.392	108.965	113.367	145.937	1.00965	0.0004067	NM_009939
Rnf169	958	1517	1011	2286	996	3557	1533	993	129.663	154.067	142.182	134.293	74.776	161.026	63.474	97.128	-0.119746	0.701235	NM_175388
Gm5065	1581	1943	1775	1737	2091	1063	1181	1470	213.985	197.332	249.627	102.041	156.984	48.122	48.899	143.785	-0.842584	0.0236644	NR_003622
Larp4	633	896	612	2376	2264	1765	3158	1133	85.675	90.998	86.069	139.58	169.972	79.902	130.757	110.822	0.831556	0.00783666	NM_001024526
Nacc1	829	944	998	2621	1468	2862	2014	1095	112.203	95.873	140.354	153.973	110.212	129.563	83.389	107.105	0.307238	0.309833	NM_025788
Kdm5a	911	1538	1047	1857	1734	2288	1886	1567	123.302	156.2	147.245	109.091	130.182	103.578	78.09	153.273	-0.00687006	0.969519	NM_145997
D14Abb1e	1369	1763	1166	1754	1226	2058	2691	794	185.291	179.051	163.981	103.04	92.043	93.166	111.42	77.664	-0.574721	0.0304953	NM_028945
Cops7a	699	857	613	3239	1653	1794	3206	749	94.608	87.037	86.209	190.278	124.101	81.215	132.744	73.262	0.73227	0.0334802	NM_012003
Kcnj9	564	725	735	2994	1212	2207	3486	868	76.336	73.631	103.367	175.885	90.992	99.911	144.337	84.902	0.79995	0.0172188	NM_008429
Foxo3	645	707	714	3009	1753	3622	1432	896	87.299	71.803	100.413	176.766	131.608	163.968	59.292	87.64	0.812548	0.0260688	NM_019740
Gatad2b	652	863	652	1771	2193	2433	3308	903	88.247	87.646	91.694	104.039	164.642	110.142	136.967	88.325	0.74573	0.0155214	NM_139304
Nfib	926	1249	821	2902	987	2238	2768	867	125.332	126.849	115.461	170.48	74.1	101.314	114.609	84.804	0.13466	0.682901	NM_001113209
Cdh11	642	825	601	1692	1758	3062	3512	640	86.893	83.787	84.522	99.398	131.984	138.617	145.414	62.6	0.752949	0.0244345	NM_009866
Stip1	435	520	587	1136	2216	2471	4611	750	58.876	52.811	82.553	66.735	166.368	111.862	190.918	73.36	1.2258	0.00238794	NM_016737
Wdr47	794	1354	688	1891	1852	2019	3055	1064	107.466	137.513	96.757	111.088	139.041	91.4	126.492	104.073	0.314312	0.285014	NM_181400
Rpl10	1251	1577	1152	2179	742	1674	2697	1429	169.32	160.16	162.012	128.007	55.706	75.782	111.669	139.775	-0.374326	0.238428	NM_052835
Nras	1194	1649	1122	1999	1647	1759	2564	760	161.605	167.473	157.793	117.433	123.65	79.63	106.162	74.338	-0.390265	0.162702	NM_010937
Slc5a3	517	938	494	1835	1833	2408	2495	2169	69.975	95.263	69.474	107.799	137.614	109.01	103.305	212.156	1.08199	0.00117181	NM_017391
Apbb1	840	1004	793	2264	1365	2473	2340	1603	113.692	101.966	111.524	133.001	102.479	111.953	96.887	156.794	0.444224	0.125532	NM_009685
Magee2	1688	1395	1109	1829	2133	869	2429	1225	228.467	141.677	155.964	107.446	160.137	39.34	100.572	119.821	-0.427448	0.237106	NM_053206
6720456B07Rik	760	1150	658	2821	1047	2370	2161	1690	102.864	116.794	92.538	165.722	78.605	107.29	89.476	165.304	0.522442	0.111509	NM_133937
Nov	744	1110	600	2119	1397	2218	2829	1640	100.699	112.732	84.381	124.482	104.881	100.409	117.134	160.413	0.598297	0.0429332	NM_010930
Ube2b	859	1481	857	1982	1053	2970	2396	1043	116.264	150.411	120.524	116.434	79.055	134.452	99.206	102.019	0.024829	0.945533	NM_009458
Hcn1	643	784	545	2151	1427	2242	3199	1642	87.029	79.623	76.646	126.362	107.133	101.496	132.454	160.609	0.939344	0.00155377	NM_010408
Strn3	954	1319	858	2349	1611	2610	1860	1069	129.122	133.958	120.665	137.994	120.947	118.155	77.013	104.562	0.105565	0.721418	NM_052973
Arap2	969	1255	893	1841	1259	2719	2471	1213	131.152	127.458	125.587	108.151	94.521	123.089	102.311	118.647	0.078596	0.783861	NM_178407
Zfp617	1509	1917	1476	1629	624	1991	2855	615	204.24	194.691	207.577	95.697	46.847	90.133	118.211	60.155	-0.98688	0.00192535	NM_133358
Ap1g1	685	965	603	2464	1741	1857	3062	1239	92.713	98.006	84.803	144.75	130.707	84.067	126.782	121.19	0.708872	0.0162267	NM_009677
Socs7	1052	1115	811	3660	1979	1531	1454	1014	142.386	113.24	114.055	215.01	148.575	69.309	60.203	99.182	0.235839	0.548814	NM_138657
Cdc42se2	926	1354	746	2024	1066	3492	2144	846	125.332	137.513	104.914	118.902	80.031	158.083	88.772	82.75	0.0918086	0.782862	NM_178626
Phip	845	1215	899	1210	1886	2375	3006	1157	114.369	123.396	126.431	71.082	141.593	107.516	124.463	113.17	0.188125	0.544581	NM_001081216
Actn1	325	486	436	1818	1237	3014	4207	1062	43.988	49.358	61.317	106.8	92.869	136.444	174.19	103.877	1.56381	3.9381e-06	NM_134156
Npepps	817	1236	890	1875	1139	2303	3339	985	110.579	125.528	125.165	110.148	85.512	104.257	138.251	96.346	0.137714	0.645737	NM_008942
Fam178a	1272	1628	1179	2789	1180	2125	955	1456	172.162	165.34	165.809	163.842	88.59	96.199	39.542	142.416	-0.366226	0.305353	NM_001081225
Mfap1b	775	938	824	1776	1732	1649	2593	2293	104.894	95.263	115.883	104.333	130.032	74.65	107.363	224.285	0.588364	0.0977289	NM_001081975
Dek	694	858	664	2458	2398	1416	1515	2568	93.931	87.139	93.382	144.397	180.032	64.102	62.728	251.184	0.918324	0.0304804	NM_025900
Zfyve20	1921	2205	1668	1511	719	1770	2143	633	260.003	223.94	234.579	88.765	53.98	80.128	88.731	61.916	-1.37217	7.07174e-07	NM_030081
Svop	623	815	625	2101	1688	3407	2067	1242	84.322	82.772	87.897	123.425	126.728	154.235	85.584	121.484	0.827429	0.00527512	NM_026805
Fam65a	524	711	597	2679	1842	3106	1398	1709	70.922	72.209	83.959	157.38	138.29	140.609	57.884	167.162	1.10206	0.00163693	NM_001081241
Ccng1	767	1312	839	1412	1436	1864	3645	1290	103.812	133.247	117.993	82.949	107.809	84.383	150.921	126.179	0.2129	0.502917	NM_009831
Man1c1	595	705	573	2123	858	1897	4248	1563	80.532	71.6	80.584	124.717	64.415	85.877	175.888	152.882	0.951138	0.00869507	NM_207237
Smad3	610	818	622	2777	1761	2406	3014	543	82.562	83.076	87.475	163.137	132.209	108.92	124.794	53.112	0.766842	0.0287709	NM_016769
Uba3	509	870	605	1889	1037	1476	5453	709	68.892	88.357	85.084	110.971	77.854	66.819	225.781	69.349	0.765119	0.06824	NM_011666
BC017647	578	709	603	2003	2380	1804	2469	2001	78.231	72.006	84.803	117.668	178.681	81.667	102.229	195.724	1.09051	0.00151413	NM_145430
Clta	585	798	655	1989	1294	2481	2809	1931	79.178	81.045	92.116	116.845	97.148	112.315	116.306	188.877	0.892541	0.00450636	NM_001080385
Ubxn7	928	1288	740	1150	1441	1733	3917	1341	125.603	130.81	104.07	67.558	108.184	78.453	162.183	131.167	0.183133	0.599384	NM_177633
Csnk1a1	775	1264	786	1719	877	2201	3445	1465	104.894	128.372	110.539	100.984	65.842	99.639	142.64	143.296	0.258975	0.431792	NM_146087
Trp53inp2	1188	1865	1312	1753	1187	2452	2381	387	160.793	189.41	184.513	102.981	89.115	111.002	98.585	37.854	-0.714207	0.0296615	NM_178111
Srrm4	566	804	599	2042	1917	1250	5066	272	76.607	81.654	84.24	119.959	143.921	56.588	209.757	26.605	0.775644	0.122079	NM_026886
Tceal6	636	677	546	1890	1040	2854	3683	1188	86.081	68.756	76.787	111.03	78.079	129.201	152.494	116.202	0.916831	0.00385499	NM_025355
Celf3	908	986	912	1941	1058	3294	2342	1071	122.896	100.138	128.259	114.026	79.43	149.12	96.97	104.758	0.200138	0.514446	NM_172434
Stim2	596	758	510	1272	1633	4874	1872	980	80.667	76.983	71.724	74.725	122.599	220.646	77.51	95.857	0.936289	0.0139031	NM_001081103
Sfpq	775	970	761	2010	1459	2298	2954	1265	104.894	98.513	107.023	118.079	109.536	104.031	122.31	123.733	0.465935	0.0924092	NM_023603
Uso1	695	974	685	1633	1287	2653	3858	704	94.067	98.92	96.335	95.932	96.623	120.102	159.74	68.86	0.479933	0.145887	NM_019490
Gad2	2853	3799	2770	560	493	810	775	415	386.147	385.827	389.559	32.898	37.012	36.669	32.089	40.592	-3.12733	8.43036e-35	NM_008078
Chchd10	535	810	637	1670	974	2909	3853	1087	72.411	82.264	89.585	98.106	73.124	131.691	159.533	106.323	0.794808	0.0164048	NM_175329
Arid4a	676	699	642	1447	3096	2443	2221	1246	91.495	70.991	90.288	85.005	232.435	110.595	91.96	121.875	0.911434	0.0119572	NM_001081195
Sap130	682	703	581	3027	2847	1473	2665	483	92.307	71.397	81.709	177.824	213.741	66.683	110.344	47.244	0.888901	0.0413083	NM_172965
Atp13a3	916	1312	764	2877	1152	2371	1399	1665	123.979	133.247	107.445	169.012	86.488	107.335	57.925	162.859	0.239508	0.502064	NM_001128096
Scube1	516	593	488	2812	1639	1969	2551	1883	69.839	60.225	68.63	165.193	123.05	89.137	105.624	184.182	1.31248	5.77634e-05	NM_022723
Cox7b	613	881	519	1331	1113	1585	4897	1512	82.968	89.475	72.99	78.191	83.56	71.753	202.76	147.893	0.833876	0.0322179	NM_025379
Rictor	878	1241	832	1526	1721	2873	2963	415	118.835	126.036	117.008	89.646	129.206	130.061	122.683	40.592	0.0734208	0.855883	NM_030168
Rpl36al	461	709	436	2793	716	2469	2843	2021	62.395	72.006	61.317	164.077	53.754	111.772	117.714	197.68	1.28834	0.000855089	NM_025589
Pitpnm3	1191	1458	1197	1111	828	972	5124	565	161.199	148.075	168.34	65.267	62.163	44.003	212.158	55.264	-0.533928	0.219353	NM_001024927
Nbr1	812	1105	885	2095	2155	2187	1976	1231	109.902	112.224	124.462	123.072	161.789	99.006	81.816	120.408	0.321278	0.286247	NM_008676
Cdk12	622	814	643	1911	2404	2846	1918	1273	84.186	82.67	90.428	112.263	180.483	128.839	79.415	124.516	0.846096	0.00752419	NM_001109626
Ncor2	546	690	748	2272	2527	1897	2454	1294	73.9	70.077	105.195	133.47	189.717	85.877	101.608	126.57	0.9173	0.00574386	NM_011424
Pnn	761	897	844	1603	1430	2936	2328	1626	103	91.1	118.696	94.17	107.359	132.913	96.391	159.044	0.483972	0.112282	NM_008891
Foxk2	815	1132	832	1891	1602	2370	3086	694	110.308	114.966	117.008	111.088	120.272	107.29	127.775	67.882	0.213104	0.487285	NM_001080932
Pnkd	614	934	791	986	1299	4374	2732	687	83.104	94.857	111.242	57.923	97.524	198.011	113.118	67.198	0.457441	0.248287	NM_001039509
Tmem59l	686	1132	731	1444	624	3804	2653	1336	92.849	114.966	102.804	84.829	46.847	172.207	109.847	130.678	0.382969	0.316951	NM_182991
Ift20	491	689	461	1347	1449	1210	5042	1721	66.456	69.975	64.833	79.131	108.785	54.777	208.763	168.336	1.2041	0.00391896	NM_018854
Ppp2r2a	571	827	564	2233	2141	3028	2041	1005	77.284	83.99	79.318	131.179	160.738	137.078	84.507	98.302	0.910472	0.00314525	NM_028032
Kif3b	576	764	597	1417	1413	3338	3639	655	77.96	77.592	83.959	83.243	106.082	151.112	150.672	64.068	0.788564	0.0248267	NM_008444
Arl15	457	1004	517	2362	1299	4647	1286	827	61.854	101.966	72.708	138.758	97.524	210.37	53.247	80.891	0.857335	0.0358327	NM_172595
C630004H02Rik	847	1001	604	1770	2145	2581	2531	917	114.64	101.662	84.944	103.98	161.038	116.842	104.796	89.695	0.505928	0.0954301	NM_175454
Ccdc25	1115	1109	868	1516	2267	1314	3309	872	150.913	112.63	122.071	89.059	170.197	59.485	137.009	85.293	0.0620793	0.875407	NM_145944
C530028O21Rik	694	811	637	2363	1166	3002	2948	740	93.931	82.365	89.585	138.816	87.539	135.901	122.062	72.382	0.635195	0.0457046	NM_175696
Armc8	785	1034	697	1331	2921	1489	2106	1989	106.248	105.013	98.023	78.191	219.297	67.407	87.199	194.55	0.632465	0.11791	NM_028768
Sdc3	809	943	816	1580	1238	2463	3633	868	109.496	95.771	114.758	92.818	92.944	111.5	150.424	84.902	0.310435	0.318852	NM_011520
Srpk1	459	635	508	1124	1495	3747	2682	1651	62.125	64.491	71.443	66.03	112.239	169.627	111.048	161.489	1.21997	0.000558274	NM_016795
Mapkbp1	1360	1296	930	1573	1474	1549	2835	1278	184.073	131.622	130.791	92.407	110.662	70.123	117.383	125.005	-0.218599	0.451349	NM_011941
Ppp6r3	647	1032	542	1453	1025	2826	3325	1440	87.57	104.81	76.224	85.358	76.953	127.933	137.671	140.851	0.65876	0.0432687	NM_028999
Fau	685	642	482	1242	1024	1266	5784	1159	92.713	65.202	67.786	72.962	76.878	57.312	239.486	113.365	0.899417	0.0440506	NM_001160239
[truncated: 13,439 more rows]

## Sheet: Venus_+_KCl
	Bulk-tissue (read counts)			Activated (Arc-dVenus sorted, read counts)					Bulk-tissue ( counts per million)			Activated (Arc-dVenus sorted, counts per million)					fold-change sorted / tissue
Gene	T_FC1	T_S1	T_S2	FC39	FC40	FC23	S30	S33	T_FC1	T_S1	T_S2	FC39	FC40	FC23	S30	S33	FC (log10)	PValue	RefSeq_ID
Snap25	38301	61082	47178	190471	213266	204799	281487	99929	5183.95	6203.5	6634.89	11189.4	16011.2	9271.27	11654.9	9774.36	1.251	1.64621e-06	NM_011428
Atp1a1	7597	10222	8243	26134	27768	57034	43883	20158	1028.24	1038.15	1159.26	1535.26	2084.71	2581.93	1816.97	1971.71	1.20085	1.9218e-06	NM_144900
Atp1b1	8006	11904	10298	28982	32715	41329	40392	21909	1083.59	1208.97	1448.26	1702.57	2456.11	1870.97	1672.42	2142.99	0.962721	9.94878e-05	NM_009721
Rasgrp1	3433	4703	3055	20359	17567	29598	34440	11187	464.649	477.638	429.64	1196.01	1318.86	1339.9	1425.98	1094.23	1.78795	1.29683e-13	NM_011246
Cck	4360	5227	4464	21308	12787	17931	36245	9706	590.116	530.855	627.795	1251.76	959.996	811.738	1500.72	949.373	1.21784	7.41553e-06	NM_031161
Nefl	2185	3028	2837	18057	18168	26996	16179	14294	295.735	307.524	398.982	1060.77	1363.98	1222.11	669.889	1398.14	2.07472	2.19928e-12	NM_010910
Aldoa	3996	5408	3853	11733	9966	18254	27604	7755	540.849	549.238	541.867	689.265	748.207	826.36	1142.94	758.54	0.927398	0.000327953	NM_001177307
Nefm	1007	1710	1797	13576	24069	20562	13683	10979	136.295	173.668	252.721	797.533	1807	930.844	566.543	1073.89	2.76207	4.70831e-13	NM_008691
Grin1	3277	3973	3095	15221	9114	16722	15857	6259	443.534	403.499	435.266	894.17	684.242	757.007	656.557	612.212	1.05699	9.30391e-06	NM_001177656
Slc6a17	3087	3434	2803	13909	6931	18443	19540	5217	417.818	348.758	394.2	817.096	520.352	834.917	809.051	510.291	1.159	2.08146e-05	NM_172271
Hivep2	3385	4639	3765	10782	7664	17568	15836	5578	458.152	471.138	529.491	633.397	575.382	795.305	655.687	545.601	0.704797	0.00364447	NM_010437
Fbxw7	2533	4037	2847	9846	8256	13912	14592	8427	342.836	409.999	400.388	578.411	619.827	629.798	604.18	824.27	1.06704	1.51562e-05	NM_080428
C1ql3	949	1344	891	12953	9906	12688	13802	8288	128.445	136.497	125.306	760.935	743.703	574.387	571.47	810.674	2.71533	1.46696e-24	NM_153155
Arc	604	1556	1232	10943	4387	9369	21334	4693	81.75	158.028	173.263	642.855	329.358	424.136	883.331	459.037	2.30065	1.4423e-09	NM_018790
Etnk1	2580	3991	2401	9452	5979	9498	11591	6466	349.197	405.327	337.665	555.265	448.879	429.975	479.924	632.459	0.79016	0.00133217	NM_029250
D3Bwg0562e	2193	3135	2464	8658	7558	8675	8243	9707	296.818	318.391	346.525	508.621	567.424	392.718	341.3	949.471	1.08641	0.000786427	NM_177664
Nrn1	1903	2474	1682	8802	5384	11845	13235	5207	257.567	251.26	236.548	517.081	404.209	536.224	547.993	509.312	1.32574	6.40921e-08	NM_153529
Ptprn	2054	2487	1922	7771	5267	14281	9337	6766	278.004	252.58	270.301	456.514	395.425	646.502	386.597	661.803	1.23792	7.89254e-06	NM_008985
Mbnl2	2053	2709	1961	9802	6945	10240	10711	4133	277.869	275.127	275.786	575.826	521.403	463.566	443.487	404.261	1.10535	4.40249e-06	NM_175341
Prkca	2101	3637	2496	7072	8843	12568	8216	3427	284.366	369.375	351.025	415.45	663.897	568.955	340.182	335.205	0.774612	0.00733656	NM_011101
Unc13a	2339	2878	2392	10609	5740	10355	8311	4439	316.578	292.29	336.399	623.234	430.936	468.772	344.116	434.192	0.84627	0.000896346	NM_001029873
Pcdh7	1416	2189	1614	6728	11053	7543	10585	4229	191.652	222.315	226.985	395.242	829.815	341.472	438.27	413.651	1.48286	2.81698e-06	NM_001122758
D10Bwg1379e	1774	2237	1791	5016	5738	9895	12832	4874	240.107	227.19	251.878	294.669	430.786	447.948	531.307	476.741	1.17581	1.51489e-05	NM_001033258
Sgtb	1888	3354	2401	5459	4314	10539	11021	4801	255.537	340.633	337.665	320.693	323.878	477.102	456.323	469.6	0.704969	0.00873644	NM_144838
Scg2	916	1233	950	7010	4922	7167	11623	3906	123.979	125.224	133.603	411.808	369.524	324.451	481.249	382.058	1.93397	3.14478e-13	NM_009129
Baiap2	1144	1556	1272	6435	2866	8929	9812	2642	154.838	158.028	178.888	378.029	215.168	404.217	406.264	258.422	1.3275	7.33989e-06	NM_130862
Tmem47	1202	1974	1312	6471	4726	6596	6556	5304	162.688	200.48	184.513	380.144	354.809	298.602	271.45	518.8	1.30148	3.78678e-06	NM_138751
Camk2d	1717	2473	1434	6033	2417	6669	9016	3647	232.392	251.158	201.671	354.413	181.459	301.906	373.306	356.724	0.766763	0.00797527	NM_001025439
Klf9	948	1080	957	6142	7635	7968	4599	4029	128.31	109.685	134.588	360.817	573.205	360.712	190.421	394.089	1.89687	1.00674e-08	NM_010638
Dbc1	1394	1923	1541	6982	4179	6432	6139	2919	188.675	195.3	216.719	410.163	313.742	291.177	254.184	285.516	0.935178	0.000272064	NM_019967
Ppp2ca	1109	1820	1086	4744	2067	5167	11635	3844	150.101	184.84	152.73	278.69	155.182	233.911	481.746	375.993	1.22386	0.000503795	NM_019411
Omg	1170	1685	1212	4171	4341	5402	10994	2122	158.357	171.129	170.45	245.029	325.905	244.549	455.205	207.559	1.14033	0.000226878	NM_019409
Sdcbp	1295	2005	1108	4702	4005	4304	9290	2473	175.275	203.628	155.824	276.223	300.679	194.843	384.651	241.892	0.961092	0.000880797	NM_001098227
Homer1	1284	1751	1209	4924	3105	4597	7363	2820	173.786	177.832	170.028	289.264	233.111	208.107	304.864	275.833	0.900454	0.000538659	NM_147176
Ppp1r12a	1087	1230	1041	4501	3075	5180	7693	2655	147.123	124.919	146.401	264.415	230.859	234.499	318.528	259.694	1.21635	4.15677e-06	NM_027892
Cul3	1054	1847	1184	4939	2685	3690	6651	3610	142.656	187.582	166.512	290.146	201.579	167.047	275.384	353.105	0.94281	0.00170676	NM_016716
Lin7a	1183	1484	969	5354	2474	2845	9317	2018	160.116	150.715	136.275	314.525	185.738	128.793	385.769	197.387	1.01347	0.00377572	NM_001039354
Mest	887	1171	721	3862	3914	4639	7442	2895	120.053	118.927	101.398	226.876	293.847	210.008	308.135	283.169	1.53094	2.78649e-08	NM_008590
Slitrk4	869	1218	930	3534	2614	7033	5289	3038	117.617	123.7	130.791	207.608	196.249	318.385	218.99	297.156	1.30462	4.24105e-06	NM_178740
Rgs2	690	990	715	3797	2226	4504	7385	4169	93.39	100.545	100.554	223.058	167.119	203.897	305.775	407.783	1.72451	2.28849e-07	NM_009061
Zfand5	814	1327	894	4167	2801	5746	4534	3709	110.173	134.77	125.728	244.794	210.288	260.122	187.73	362.789	1.3387	4.57254e-06	NM_009551
Gpr22	678	897	613	3464	2864	5469	6802	2498	91.766	91.1	86.209	203.495	215.018	247.582	281.636	244.337	1.72102	3.19881e-10	NM_175191
Sorcs3	404	605	343	3217	1800	6117	6803	2433	54.68	61.444	48.238	188.985	135.137	276.917	281.677	237.979	2.34508	1.88827e-12	NM_025696
Megf9	961	1300	809	3358	2237	4920	5722	1695	130.069	132.028	113.774	197.268	167.945	222.729	236.919	165.793	0.971155	0.000365948	NM_172694
Enah	644	1054	917	2792	1368	4039	6897	1658	87.164	107.044	128.962	164.018	102.704	182.846	285.569	162.174	1.04913	0.00235393	NM_010135
Gabra4	857	1487	809	2817	2718	4398	3336	2875	115.993	151.02	113.774	165.487	204.056	199.098	138.127	281.212	0.943603	0.00157473	NM_010251
Myadm	981	1284	852	3318	2916	5253	3099	1462	132.776	130.403	119.821	194.919	218.922	237.804	128.314	143.003	0.834387	0.00396056	NM_001093764
Dip2c	796	1014	705	2201	2966	3704	4275	3064	107.737	102.982	99.148	129.3	222.675	167.68	177.006	299.699	1.25715	7.28256e-05	NM_001081426
Egr3	225	392	349	4874	2527	4629	3576	2037	30.453	39.812	49.082	286.327	189.717	209.555	148.064	199.245	2.67315	2.91547e-16	NM_018781
Usp2	769	1061	707	2736	2102	4250	5123	1369	104.082	107.755	99.429	160.729	157.81	192.398	212.117	133.906	1.03438	0.00024131	NM_198092
Prkaa2	1027	994	762	4002	1847	3929	2676	2021	139.002	100.951	107.164	235.101	138.665	177.866	110.799	197.68	0.873001	0.00417121	NM_178143
Ddit4l	596	1067	692	2908	1553	4872	4702	786	80.667	108.365	97.32	170.833	116.593	220.556	194.686	76.881	1.01578	0.0041024	NM_030143
Ptgs2	263	451	303	2255	2247	4143	4119	3281	35.596	45.804	42.612	132.472	168.696	187.554	170.547	320.925	2.55328	5.89664e-13	NM_011198
Kcnj3	665	905	695	3137	2099	3087	4296	1057	90.006	91.912	97.741	184.286	157.584	139.749	177.875	103.388	1.0163	0.000536876	NM_008426
Ets2	491	643	471	3329	1182	2545	6154	1021	66.456	65.303	66.239	195.565	88.74	115.212	254.805	99.867	1.50455	8.91629e-05	NM_011809
Pcdh17	482	653	363	3285	2072	2839	4282	1298	65.238	66.319	51.051	192.98	155.557	128.522	177.296	126.961	1.66683	3.14151e-08	NM_001013753
Ttc19	701	1001	653	2272	2640	2822	2809	1409	94.879	101.662	91.835	133.47	198.201	127.752	116.306	137.819	0.873939	0.00253362	NM_029704
Tyro3	564	718	539	3431	1361	3872	3091	705	76.336	72.92	75.802	201.557	102.178	175.286	127.982	68.958	1.15107	0.00127042	NM_019392
Dusp14	470	704	448	1930	942	6245	2726	792	63.613	71.498	63.005	113.379	70.722	282.712	112.87	77.468	1.30054	0.00259073	NM_019819
Gak	661	859	702	2461	1968	2025	3557	1635	89.465	87.24	98.726	144.573	147.75	91.672	147.277	159.924	0.896185	0.00244704	NM_153569
Kcnc3	472	748	639	1595	2023	4320	2565	961	63.884	75.967	89.866	93.7	151.879	195.567	106.203	93.998	1.04888	0.00210812	NM_008422
Slc7a8	681	733	573	2183	1704	1460	4327	1463	92.172	74.444	80.584	128.242	127.929	66.094	179.159	143.1	0.957176	0.00521647	NM_016972
Vgf	388	470	375	1764	945	2938	3330	2770	52.515	47.733	52.738	103.628	70.947	133.004	137.878	270.942	1.80112	1.10914e-05	NM_001039385
Slc5a3	517	938	494	1835	1833	2408	2495	2169	69.975	95.263	69.474	107.799	137.614	109.01	103.305	212.156	1.08199	0.00117181	NM_017391
Hcn1	643	784	545	2151	1427	2242	3199	1642	87.029	79.623	76.646	126.362	107.133	101.496	132.454	160.609	0.939344	0.00155377	NM_010408
Atf4	492	577	403	1262	1719	4253	1471	1845	66.591	58.6	56.676	74.137	129.056	192.534	60.907	180.465	1.37764	0.00060717	NM_009716
Nptx2	64	179	128	1571	1598	3405	2882	2072	8.662	18.179	18.001	92.29	119.971	154.145	119.329	202.669	3.50672	6.05404e-17	NM_016789
Nr4a2	260	126	92	2753	211	1269	6190	840	35.19	12.797	12.938	161.727	15.841	57.448	256.296	82.163	2.82166	7.4032e-05	NM_013613
Bdnf	145	325	190	2166	1286	1965	3030	2555	19.625	33.007	26.721	127.243	96.548	88.956	125.457	249.912	2.68428	1.31875e-10	NM_007540
Arid5b	455	682	457	1307	1504	1638	2720	1704	61.583	69.264	64.27	76.781	112.914	74.152	112.621	166.673	1.04942	0.0025625	NM_023598
Atp6ap2	540	748	415	1950	1618	1332	2371	1203	73.088	75.967	58.364	114.554	121.473	60.3	98.171	117.669	0.872322	0.00851383	NM_027439
Fosl2	213	529	311	708	1219	2703	3097	1243	28.829	53.725	43.738	41.592	91.518	122.365	128.231	121.582	1.57693	0.000198879	NM_008037
Dusp6	196	377	245	1393	847	1173	5097	277	26.528	38.288	34.456	81.833	63.589	53.102	211.041	27.094	1.72158	0.00214584	NM_026268
Plagl1	289	391	318	1373	1265	1705	3342	903	39.115	39.71	44.722	80.658	94.971	77.186	138.375	88.325	1.53171	1.57727e-05	NM_009538
Kcna4	298	409	247	2484	1226	991	2458	1327	40.334	41.538	34.737	145.925	92.043	44.863	101.773	129.798	1.70714	2.02605e-05	NM_021275
Prkar2a	450	518	405	1377	1058	2385	1966	1039	60.906	52.608	56.957	80.893	79.43	107.969	81.402	101.628	0.974879	0.00253907	NM_008924
Elmo1	348	537	428	1521	1506	1559	1742	1308	47.101	54.538	60.192	89.352	113.064	70.576	72.127	127.939	1.11255	0.00128378	NM_080288
Grasp	174	180	201	1505	916	2027	1766	519	23.551	18.281	28.268	88.412	68.77	91.762	73.121	50.765	1.97788	1.31607e-06	NM_019518
Bmp3	294	409	317	1361	1632	755	1567	872	39.792	41.538	44.581	79.953	122.524	34.179	64.881	85.293	1.18369	0.00503285	NM_173404
Fosb	131	160	117	961	70	804	3797	615	17.731	16.25	16.454	56.455	5.255	36.397	157.214	60.155	2.23455	0.00269232	NM_008036
Peg10	148	247	191	1782	785	946	858	1075	20.031	25.085	26.861	104.685	58.935	42.826	35.525	105.149	1.82689	0.000118335	NM_130877
Fstl4	206	231	217	756	1133	1684	1035	554	27.882	23.46	30.518	44.412	85.061	76.235	42.854	54.188	1.45385	0.000727234	NM_177059
Uqcrb	148	193	116	393	394	745	1877	517	20.031	19.601	16.314	23.087	29.58	33.726	77.717	50.569	1.52505	0.00453513	NM_026219
Cdkn1a	72	84	117	879	260	212	1192	813	9.745	8.531	16.454	51.638	19.52	9.597	49.355	79.522	2.16069	0.00163535	NM_007669
BC022687	29	62	51	678	302	497	837	124	3.925	6.297	7.172	39.83	22.673	22.499	34.656	12.129	2.48433	0.000384768	NM_145450
Acan	20	27	17	200	39	1011	374	555	2.707	2.742	2.391	11.749	2.928	45.768	15.485	54.286	3.62278	0.000149737	NM_007424
Aloxe3	58	56	56	155	328	484	329	462	7.85	5.687	7.876	9.106	24.625	21.911	13.622	45.19	1.98797	0.0071202	NM_011786

## Sheet: Venus_+_Visual_stim
	Bulk-tissue (read counts)			Activated (Arc-dVenus sorted, read counts)					Bulk-tissue ( counts per million)			Activated (Arc-dVenus sorted, counts per million)					fold-change sorted / tissue
Gene	T_FC1	T_S1	T_S2	FC39	FC40	FC23	S30	S33	T_FC1	T_S1	T_S2	FC39	FC40	FC23	S30	S33	FC (log10)	PValue	RefSeq_ID
Lingo1	3156	3626	3229	26108	17616	32073	38243	14384	427.157	368.257	454.111	1533.74	1322.54	1451.95	1583.45	1406.94	2.11573	4.0776e-18	NM_181074
Nefm	1007	1710	1797	13576	24069	20562	13683	10979	136.295	173.668	252.721	797.533	1807	930.844	566.543	1073.89	2.76207	4.70831e-13	NM_008691
Arc	604	1556	1232	10943	4387	9369	21334	4693	81.75	158.028	173.263	642.855	329.358	424.136	883.331	459.037	2.30065	1.4423e-09	NM_018790
Nrn1	1903	2474	1682	8802	5384	11845	13235	5207	257.567	251.26	236.548	517.081	404.209	536.224	547.993	509.312	1.32574	6.40921e-08	NM_153529
Diras2	2588	3318	2405	6186	6168	10417	12863	4714	350.28	336.977	338.228	363.402	463.069	471.579	532.591	461.091	0.73371	0.00272898	NM_001024474
Trim9	2315	2904	2041	8081	3797	7919	10337	6341	313.33	294.931	287.036	474.725	285.063	358.494	428.002	620.232	0.845199	0.00284059	NM_053167
Pdzd2	980	1525	1011	5908	5267	10129	8267	6083	132.641	154.879	142.182	347.07	395.425	458.541	342.294	594.997	1.88442	2.63641e-11	NM_001081064
Wipf3	1053	1210	1024	6620	6947	10592	7781	3236	142.521	122.888	144.01	388.897	521.553	479.501	322.171	316.523	1.87527	1.70474e-11	NM_001167860
Ppme1	1385	1601	1215	5156	4784	11718	6585	5544	187.457	162.598	170.872	302.893	359.163	530.475	272.651	542.275	1.51575	5.4285e-07	NM_028292
Scg2	916	1233	950	7010	4922	7167	11623	3906	123.979	125.224	133.603	411.808	369.524	324.451	481.249	382.058	1.93397	3.14478e-13	NM_009129
Pdp1	1057	2011	1303	5660	4764	9191	9850	3627	143.063	204.238	183.248	332.501	357.662	416.078	407.838	354.768	1.38708	1.01224e-07	NM_001098230
Plk2	1566	2186	1617	6926	3708	7576	9520	3978	211.955	222.011	227.407	406.873	278.382	342.966	394.174	389.1	1.02317	4.91895e-05	NM_152804
Baiap2	1144	1556	1272	6435	2866	8929	9812	2642	154.838	158.028	178.888	378.029	215.168	404.217	406.264	258.422	1.3275	7.33989e-06	NM_130862
Fam19a1	897	1171	767	5440	3678	8735	6064	5424	121.407	118.927	107.867	319.577	276.129	395.434	251.079	530.538	1.91697	4.43651e-10	NM_182808
Mapk4	872	1156	878	6013	4364	8683	4130	5485	118.023	117.404	123.478	353.239	327.632	393.08	171.002	536.505	1.87548	2.55032e-08	NM_172632
Itga4	1223	1715	1155	5229	4196	5210	5108	5369	165.53	174.176	162.434	307.182	315.019	235.857	211.496	525.158	1.23391	9.29538e-05	NM_010576
Tsnax	1232	1703	1268	5683	4084	5577	4614	4847	166.748	172.957	178.325	333.852	306.61	252.471	191.042	474.1	1.15306	0.000154265	NM_016909
Ociad2	1035	1806	1296	5848	4466	6359	4492	1903	140.085	183.418	182.263	343.546	335.289	287.873	185.991	186.138	0.965185	0.00113237	NM_026950
Homer1	1284	1751	1209	4924	3105	4597	7363	2820	173.786	177.832	170.028	289.264	233.111	208.107	304.864	275.833	0.900454	0.000538659	NM_147176
Mest	887	1171	721	3862	3914	4639	7442	2895	120.053	118.927	101.398	226.876	293.847	210.008	308.135	283.169	1.53094	2.78649e-08	NM_008590
Rgs2	690	990	715	3797	2226	4504	7385	4169	93.39	100.545	100.554	223.058	167.119	203.897	305.775	407.783	1.72451	2.28849e-07	NM_009061
Zmiz1	798	946	890	4788	2088	4546	6209	3653	108.007	96.076	125.165	281.275	156.759	205.798	257.083	357.311	1.50295	1.79228e-06	NM_183208
Sorcs3	404	605	343	3217	1800	6117	6803	2433	54.68	61.444	48.238	188.985	135.137	276.917	281.677	237.979	2.34508	1.88827e-12	NM_025696
Inhba	169	179	192	2789	3307	4057	3681	4376	22.874	18.179	27.002	163.842	248.276	183.661	152.411	428.03	3.67969	1.43089e-18	NM_008380
Egr3	225	392	349	4874	2527	4629	3576	2037	30.453	39.812	49.082	286.327	189.717	209.555	148.064	199.245	2.67315	2.91547e-16	NM_018781
Ptgs2	263	451	303	2255	2247	4143	4119	3281	35.596	45.804	42.612	132.472	168.696	187.554	170.547	320.925	2.55328	5.89664e-13	NM_011198
Kcnj2	327	546	391	1377	1768	2707	5488	2391	44.259	55.452	54.988	80.893	132.734	122.546	227.23	233.871	1.9442	6.67468e-07	NM_008425
Dusp14	470	704	448	1930	942	6245	2726	792	63.613	71.498	63.005	113.379	70.722	282.712	112.87	77.468	1.30054	0.00259073	NM_019819
Stard8	433	641	541	1895	1328	4364	2956	1757	58.606	65.1	76.084	111.323	99.701	197.559	122.393	171.858	1.38429	2.86414e-05	NM_199018
Srxn1	468	581	457	3206	1954	2748	3721	631	63.343	59.006	64.27	188.339	146.698	124.402	154.067	61.72	1.42159	7.33651e-05	NM_029688
Fmnl1	399	499	482	2110	1177	2559	3093	3112	54.004	50.679	67.786	123.954	88.364	115.846	128.065	304.394	1.7107	2.63548e-05	NM_019679
Vgf	388	470	375	1764	945	2938	3330	2770	52.515	47.733	52.738	103.628	70.947	133.004	137.878	270.942	1.80112	1.10914e-05	NM_001039385
Actn1	325	486	436	1818	1237	3014	4207	1062	43.988	49.358	61.317	106.8	92.869	136.444	174.19	103.877	1.56381	3.9381e-06	NM_134156
Scube1	516	593	488	2812	1639	1969	2551	1883	69.839	60.225	68.63	165.193	123.05	89.137	105.624	184.182	1.31248	5.77634e-05	NM_022723
Cyb5r3	507	629	518	3045	514	2212	2163	2465	68.621	63.881	72.849	178.881	38.589	100.137	89.559	241.109	1.22279	0.00827205	NM_029787
Nptx2	64	179	128	1571	1598	3405	2882	2072	8.662	18.179	18.001	92.29	119.971	154.145	119.329	202.669	3.50672	6.05404e-17	NM_016789
Nr4a2	260	126	92	2753	211	1269	6190	840	35.19	12.797	12.938	161.727	15.841	57.448	256.296	82.163	2.82166	7.4032e-05	NM_013613
Bdnf	145	325	190	2166	1286	1965	3030	2555	19.625	33.007	26.721	127.243	96.548	88.956	125.457	249.912	2.68428	1.31875e-10	NM_007540
Pmepa1	408	647	506	1566	1022	3604	2600	991	55.222	65.709	71.161	91.996	76.728	163.153	107.653	96.933	1.05218	0.00193276	NM_022995
Igsf9b	244	262	207	3915	775	1476	3399	863	33.025	26.609	29.111	229.99	58.184	66.819	140.735	84.413	2.27227	1.02078e-06	NM_001129787
Fosl2	213	529	311	708	1219	2703	3097	1243	28.829	53.725	43.738	41.592	91.518	122.365	128.231	121.582	1.57693	0.000198879	NM_008037
Dusp6	196	377	245	1393	847	1173	5097	277	26.528	38.288	34.456	81.833	63.589	53.102	211.041	27.094	1.72158	0.00214584	NM_026268
Dnajb5	361	562	396	1905	880	1762	2211	1069	48.861	57.077	55.692	111.911	66.067	79.766	91.546	104.562	1.0567	0.00158723	NM_019874
Zdbf2	258	345	262	1674	935	1986	2279	1065	34.92	35.038	36.846	98.34	70.196	89.906	94.362	104.171	1.66648	1.36956e-06	NM_028673
Sgsm1	293	392	283	979	652	1963	2510	1724	39.657	39.812	39.8	57.512	48.95	88.865	103.926	168.63	1.54818	0.000361535	NM_172718
Grasp	174	180	201	1505	916	2027	1766	519	23.551	18.281	28.268	88.412	68.77	91.762	73.121	50.765	1.97788	1.31607e-06	NM_019518
AI414108	199	331	227	1966	836	2416	933	271	26.934	33.616	31.924	115.494	62.764	109.373	38.631	26.507	1.48837	0.00297006	NR_027907
Fosb	131	160	117	961	70	804	3797	615	17.731	16.25	16.454	56.455	5.255	36.397	157.214	60.155	2.23455	0.00269232	NM_008036
Pxdn	214	323	286	1173	496	1113	1138	1466	28.964	32.804	40.222	68.909	37.238	50.386	47.119	143.394	1.33215	0.00561069	NM_181395
Peg10	148	247	191	1782	785	946	858	1075	20.031	25.085	26.861	104.685	58.935	42.826	35.525	105.149	1.82689	0.000118335	NM_130877
Mas1	119	198	137	1332	777	1098	1836	387	16.106	20.109	19.267	78.249	58.334	49.707	76.019	37.854	2.00334	7.85371e-06	NM_008552
Fstl4	206	231	217	756	1133	1684	1035	554	27.882	23.46	30.518	44.412	85.061	76.235	42.854	54.188	1.45385	0.000727234	NM_177059
Camk1g	145	179	113	206	376	201	2490	1838	19.625	18.179	15.892	12.102	28.229	9.099	103.098	179.78	2.21729	0.00715562	NM_144817
Car12	66	43	33	478	1825	1205	747	660	8.933	4.367	4.641	28.08	137.014	54.55	30.929	64.557	3.70391	8.05323e-09	NM_178396
Ptgs1	175	211	152	505	512	1379	763	883	23.686	21.429	21.377	29.667	38.439	62.427	31.592	86.369	1.47252	0.00323084	NM_008969
Anxa11	177	165	111	780	591	499	687	676	23.957	16.757	15.611	45.822	44.37	22.59	28.445	66.122	1.44682	0.00550207	NM_013469
Cdkn1a	72	84	117	879	260	212	1192	813	9.745	8.531	16.454	51.638	19.52	9.597	49.355	79.522	2.16069	0.00163535	NM_007669
Gpr133	49	44	41	197	261	1197	133	397	6.632	4.469	5.766	11.573	19.595	54.188	5.507	38.832	2.50975	0.00223998	NM_001081342
Acan	20	27	17	200	39	1011	374	555	2.707	2.742	2.391	11.749	2.928	45.768	15.485	54.286	3.62278	0.000149737	NM_007424
Aloxe3	58	56	56	155	328	484	329	462	7.85	5.687	7.876	9.106	24.625	21.911	13.622	45.19	1.98797	0.0071202	NM_011786
Pafah1b3	26	21	16	334	88	307	900	148	3.519	2.133	2.25	19.621	6.607	13.898	37.264	14.476	3.12102	0.000426486	NM_008776
Pim1	3	7	9	387	0	94	861	20	0.406	0.711	1.266	22.735	0	4.255	35.65	1.956	4.32299	0.00849583	NM_008842
Slc23a3	1	10	7	84	30	289	158	297	0.135	1.016	0.984	4.935	2.252	13.083	6.542	29.05	4.24956	0.000930564	NM_194333

## Sheet: Venus_+_Excitatory_marker
	Bulk-tissue (read counts)			Activated (Arc-dVenus sorted, read counts)					Bulk-tissue ( counts per million)			Activated (Arc-dVenus sorted, counts per million)					fold-change sorted / tissue
Gene	T_FC1	T_S1	T_S2	FC39	FC40	FC23	S30	S33	T_FC1	T_S1	T_S2	FC39	FC40	FC23	S30	S33	FC (log10)	PValue	RefSeq_ID
Lars2	63726	61319	97993	273289	90978	541703	449269	177950	8625.17	6227.57	13781.3	16054.6	6830.26	24523	18601.9	17405.8	1.11101	0.00293114	NM_153168
Bsn	6917	7214	6485	38819	30188	48653	41299	18299	936.2	732.655	912.019	2280.45	2266.39	2202.53	1709.98	1789.88	1.55545	1.4912e-10	NM_007567
Arhgap32	7711	10682	7998	29157	23924	40534	42769	19040	1043.67	1084.87	1124.8	1712.85	1796.12	1834.98	1770.84	1862.36	1.03371	4.08296e-06	NM_177379
Atp2b2	7755	12188	8339	24311	26076	40906	30909	10863	1049.62	1237.82	1172.76	1428.17	1957.68	1851.82	1279.78	1062.54	0.69805	0.00763563	NM_009723
Arpp21	4889	7106	5249	27552	15069	22336	32221	15293	661.715	721.687	738.194	1618.57	1131.32	1011.15	1334.11	1495.86	1.20255	1.44208e-06	NM_001177620
Cadm3	4445	5843	4085	20683	13611	22709	25196	9342	601.621	593.416	574.495	1215.04	1021.86	1028.04	1043.24	913.769	1.12925	8.67084e-07	NM_053199
Negr1	3937	5354	3729	13392	10252	15401	21446	5378	532.864	543.753	524.428	786.724	769.679	697.205	887.969	526.039	0.766627	0.00211381	NM_001039094
D430041D05Rik	2504	3225	3006	12052	11596	17606	20328	8384	338.911	327.532	422.749	708.005	870.581	797.025	841.678	820.065	1.45952	2.32093e-09	NM_001033347
Ildr2	2198	3293	2419	15553	10155	15932	18113	8877	297.494	334.438	340.196	913.674	762.396	721.243	749.966	868.286	1.61316	1.6928e-11	NM_001164528
Nrgn	2854	4027	3664	12666	9296	19025	18849	4597	386.282	408.983	515.287	744.074	697.906	861.264	780.44	449.647	0.998644	0.000247592	NM_022029
Pak1	3513	5381	3824	10690	8307	17574	18315	6457	475.477	546.496	537.789	627.993	623.656	795.577	758.33	631.579	0.710972	0.00282043	NM_011035
Akap6	3355	4590	3646	14511	9069	16601	13747	7655	454.092	466.161	512.756	852.46	680.864	751.529	569.193	748.759	0.894726	0.000160739	NM_198111
Dock3	3123	4737	3239	11720	6552	15367	10289	7313	422.691	481.091	455.517	688.501	491.898	695.666	426.015	715.307	0.715614	0.00546869	NM_153413
Rasgrf2	2850	4270	3002	7526	7356	17112	11704	4838	385.741	433.662	422.187	442.121	552.259	774.662	484.602	473.219	0.704669	0.00714166	NM_009027
Car10	1731	2433	1856	10599	8565	10200	13063	5399	234.287	247.096	261.019	622.647	643.026	461.755	540.872	528.093	1.48005	1.74367e-09	NM_028296
Bai1	2025	2566	2022	9101	7157	13784	11971	5213	274.079	260.604	284.364	534.646	537.319	624.003	495.658	509.899	1.2901	5.91173e-08	NM_174991
Pi4ka	2407	3357	2543	7453	8260	12388	10778	5143	325.782	340.938	357.635	437.833	620.127	560.806	446.262	503.052	0.89429	0.00024802	NM_001001983
Erc2	2295	2773	2027	10107	7457	10896	10321	6172	310.623	281.627	285.067	593.744	559.841	493.263	427.34	603.702	1.17647	1.17138e-06	NM_177814
Gabbr2	2236	2617	2213	8385	6445	9255	11995	4406	302.638	265.783	311.226	492.584	483.865	418.975	496.651	430.964	0.970129	4.35496e-05	NM_001081141
Prrt2	1927	2235	2012	8106	5975	12204	10689	3141	260.815	226.987	282.958	476.194	448.579	552.476	442.577	307.231	1.0985	3.36477e-05	NM_001102563
A830010M20Rik	2032	3208	2319	7019	7375	6254	11584	3519	275.027	325.805	326.133	412.337	553.685	283.119	479.634	344.204	0.730303	0.00829528	NM_001007574
Atp6v1d	1881	2416	1869	7180	4999	9770	11375	3179	254.589	245.37	262.847	421.795	375.305	442.289	470.98	310.948	0.976596	0.000105756	NM_023721
R3hdm2	1900	2529	2343	5215	5782	9729	11409	2922	257.161	256.846	329.508	306.359	434.089	440.433	472.388	285.81	0.772629	0.00498978	NM_001168293
St3gal5	1238	1660	992	5454	4574	6456	9308	2848	167.56	168.59	139.51	320.4	343.397	292.264	385.396	278.572	1.34055	2.49305e-07	NM_011375
Gsg1l	721	924	951	3834	3313	6500	8740	3361	97.586	93.842	133.744	225.231	248.727	294.256	361.878	328.75	1.73844	3.97986e-09	NM_001101488
Pcdhac1	1383	1880	1282	5671	4617	3961	6236	3188	187.186	190.933	180.294	333.148	346.626	179.315	258.201	311.828	0.922007	0.000959904	NM_001003671
Ipcef1	1018	1566	1154	3184	3859	6669	4293	1891	137.784	159.043	162.293	187.047	289.718	301.906	177.751	184.964	0.880852	0.00234561	NM_001170800
Rangap1	1248	1525	1085	3021	2834	6260	4777	2283	168.914	154.879	152.589	177.471	212.765	283.391	197.791	223.307	0.771464	0.00390225	NM_011241
Cacna1a	1205	1532	1235	3679	3269	5028	3490	2779	163.094	155.59	173.684	216.126	245.423	227.618	144.503	271.822	0.731961	0.00790474	NM_007578
Tbr1	1051	1663	966	4371	2082	4961	3862	2422	142.25	168.895	135.854	256.778	156.308	224.585	159.906	236.903	0.776248	0.00547709	NM_009322
Ptprk	1053	1350	947	4267	2649	3450	3153	3304	142.521	137.106	133.181	250.668	198.876	156.182	130.55	323.174	0.923894	0.00359501	NM_008983
Vopp1	676	929	688	3427	1913	3201	4652	1954	91.495	94.349	96.757	201.322	143.62	144.91	192.615	191.127	1.19745	1.68513e-05	NM_146168
Cobl	875	1125	893	2758	3171	2957	4006	1638	118.429	114.255	125.587	162.021	238.066	133.864	165.868	160.218	0.831276	0.00335492	NM_172496
Cdh13	477	464	376	2390	787	6561	5603	374	64.561	47.124	52.879	140.402	59.085	297.017	231.991	36.582	1.7951	0.00117479	NM_019707
Necab3	562	866	687	2265	3809	3885	2174	954	76.065	87.951	96.616	133.059	285.964	175.874	90.014	93.314	1.14008	0.00281483	NM_021546
Kcnt1	501	672	607	1666	1032	4467	4168	738	67.809	68.248	85.366	97.871	77.478	202.222	172.575	72.186	1.06637	0.00659358	NM_175462
Cckbr	389	653	506	1832	1625	4048	2574	2103	52.65	66.319	71.161	107.622	121.998	183.253	106.576	205.701	1.49926	8.71058e-06	NM_007627
Camkk2	460	705	528	1888	2746	2776	3563	849	62.26	71.6	74.255	110.912	206.159	125.67	147.526	83.043	1.26329	0.000207824	NM_145358
Usmg5	423	573	347	1815	1824	2166	4621	1405	57.252	58.194	48.8	106.624	136.939	98.055	191.332	137.427	1.6061	1.23147e-06	NM_023211
1110008P14Rik	340	490	343	1316	1265	2964	1545	1105	46.018	49.765	48.238	77.309	94.971	134.181	63.971	108.083	1.29966	0.000219021	NM_198001
Il1rapl1	362	455	307	933	1351	2734	816	1899	48.996	46.21	43.175	54.81	101.428	123.768	33.786	185.747	1.41972	0.00286893	NM_001160403
Tmem132a	313	384	230	1194	800	1073	3590	692	42.364	38.999	32.346	70.142	60.061	48.575	148.643	67.687	1.37948	0.00156925	NM_133804
Ppp1r1b	295	389	347	1017	665	1284	2103	1036	39.928	39.507	48.8	59.744	49.926	58.127	87.074	101.334	1.04717	0.00798629	NM_144828
Grp	82	103	106	762	1347	558	712	990	11.099	10.461	14.907	44.764	101.127	25.261	29.48	96.835	2.59	8.11551e-06	NM_175012
Prrt3	187	251	157	684	521	1174	950	685	25.31	25.492	22.08	40.182	39.115	53.147	39.335	67.002	1.28204	0.00391261	NM_172487

## Sheet: Venus_+_Fos_ensemble
	Bulk-tissue (read counts)			Activated (Arc-dVenus sorted, read counts)					Bulk-tissue ( counts per million)			Activated (Arc-dVenus sorted, counts per million)					fold-change sorted / tissue
Gene	T_FC1	T_S1	T_S2	FC39	FC40	FC23	S30	S33	T_FC1	T_S1	T_S2	FC39	FC40	FC23	S30	S33	FC (log10)	PValue	RefSeq_ID
Ywhaz	20058	27969	18413	72132	50770	83396	103239	43033	2714.8	2840.54	2589.51	4237.45	3811.61	3775.34	4274.6	4209.19	0.888358	7.02811e-05	NM_011740
Atp1b1	8006	11904	10298	28982	32715	41329	40392	21909	1083.59	1208.97	1448.26	1702.57	2456.11	1870.97	1672.42	2142.99	0.962721	9.94878e-05	NM_009721
Ywhag	6894	8820	6524	23133	17688	36067	34537	11864	933.087	895.761	917.504	1358.97	1327.94	1632.76	1430	1160.45	0.901234	0.000105842	NM_018871
Lingo1	3156	3626	3229	26108	17616	32073	38243	14384	427.157	368.257	454.111	1533.74	1322.54	1451.95	1583.45	1406.94	2.11573	4.0776e-18	NM_181074
Chgb	3102	3726	3901	27987	16521	26235	31983	18187	419.849	378.413	548.618	1644.12	1240.33	1187.66	1324.25	1778.93	1.97906	1.70428e-13	NM_007694
Arpp21	4889	7106	5249	27552	15069	22336	32221	15293	661.715	721.687	738.194	1618.57	1131.32	1011.15	1334.11	1495.86	1.20255	1.44208e-06	NM_001177620
Abr	5411	7419	5996	20427	12685	22606	23598	14551	732.367	753.475	843.248	1200	952.339	1023.38	977.072	1423.28	0.826557	0.000643769	NM_198895
Hsp90aa1	4317	6584	5008	19795	13261	15976	29923	11777	584.296	668.673	704.301	1162.87	995.582	723.235	1238.96	1151.94	0.999187	0.000103846	NM_010480
Nefm	1007	1710	1797	13576	24069	20562	13683	10979	136.295	173.668	252.721	797.533	1807	930.844	566.543	1073.89	2.76207	4.70831e-13	NM_008691
Slc6a17	3087	3434	2803	13909	6931	18443	19540	5217	417.818	348.758	394.2	817.096	520.352	834.917	809.051	510.291	1.159	2.08146e-05	NM_172271
Pafah1b1	3616	5435	3515	12910	7191	15985	16619	6556	489.417	551.98	494.333	758.408	539.871	723.643	688.107	641.262	0.694883	0.0031894	NM_013625
Hivep2	3385	4639	3765	10782	7664	17568	15836	5578	458.152	471.138	529.491	633.397	575.382	795.305	655.687	545.601	0.704797	0.00364447	NM_010437
Cltc	3379	5207	3060	11976	8228	12023	16802	7811	457.34	528.824	430.344	703.54	617.725	544.282	695.684	764.018	0.801468	0.000856782	NM_001003908
Atp6v1b2	3786	4671	3216	9605	8323	15400	17085	5734	512.426	474.388	452.283	564.254	624.857	697.16	707.402	560.86	0.704879	0.00286631	NM_007509
Fbxw7	2533	4037	2847	9846	8256	13912	14592	8427	342.836	409.999	400.388	578.411	619.827	629.798	604.18	824.27	1.06704	1.51562e-05	NM_080428
Syne1	3523	4608	3669	10357	9024	14380	11300	6675	476.83	467.99	515.99	608.43	677.486	650.984	467.875	652.902	0.631745	0.00753934	NM_001079686
Ap2b1	2171	3002	2294	8835	8055	15068	11560	6088	293.84	304.884	322.617	519.019	604.737	682.13	478.64	595.486	1.21218	6.2115e-07	NM_001035854
Ntrk2	2347	3120	2345	9638	7164	9999	13275	7053	317.661	316.868	329.789	566.192	537.844	452.656	549.649	689.875	1.10508	6.45895e-06	NM_001025074
Arc	604	1556	1232	10943	4387	9369	21334	4693	81.75	158.028	173.263	642.855	329.358	424.136	883.331	459.037	2.30065	1.4423e-09	NM_018790
Hnrnpa2b1	1990	3210	2325	8484	6655	8566	16358	6382	269.342	326.008	326.977	498.399	499.631	387.784	677.301	624.243	1.11522	3.52474e-05	NM_016806
Pi4ka	2407	3357	2543	7453	8260	12388	10778	5143	325.782	340.938	357.635	437.833	620.127	560.806	446.262	503.052	0.89429	0.00024802	NM_001001983
Myh10	2437	2985	2639	8525	5752	10812	11986	6387	329.842	303.157	371.136	500.808	431.837	489.46	496.279	624.732	0.909701	0.000217662	NM_175260
Nrn1	1903	2474	1682	8802	5384	11845	13235	5207	257.567	251.26	236.548	517.081	404.209	536.224	547.993	509.312	1.32574	6.40921e-08	NM_153529
Ptprn	2054	2487	1922	7771	5267	14281	9337	6766	278.004	252.58	270.301	456.514	395.425	646.502	386.597	661.803	1.23792	7.89254e-06	NM_008985
Mbnl2	2053	2709	1961	9802	6945	10240	10711	4133	277.869	275.127	275.786	575.826	521.403	463.566	443.487	404.261	1.10535	4.40249e-06	NM_175341
4932438A13Rik	2159	3200	2087	7263	4550	12001	10236	4424	292.216	324.993	293.506	426.671	341.596	543.287	423.82	432.725	0.821524	0.000997465	NM_172679
Synpo	1261	1508	1348	7778	4978	12852	9763	4492	170.673	153.153	189.576	456.925	373.728	581.811	404.236	439.376	1.70356	1.02687e-10	NM_001109975
Trim9	2315	2904	2041	8081	3797	7919	10337	6341	313.33	294.931	287.036	474.725	285.063	358.494	428.002	620.232	0.845199	0.00284059	NM_053167
Sgip1	1646	2380	1808	6501	6485	10130	10144	4162	222.782	241.713	254.268	381.907	486.868	458.586	420.011	407.098	1.15287	2.05457e-06	NM_144906
Tmem132b	2062	2883	1913	5702	6053	8272	10633	4101	279.087	292.798	269.035	334.969	454.435	374.474	440.258	401.131	0.825891	0.000712674	NM_001190352
Hspa4	1483	2104	1643	5259	6582	8224	8394	6362	200.721	213.683	231.064	308.944	494.15	372.301	347.552	622.287	1.30197	7.46236e-06	NM_008300
Pitpna	2061	2569	1852	5472	6763	9807	8956	2249	278.952	260.908	260.456	321.457	507.739	443.964	370.822	219.982	0.789547	0.00661476	NM_008850
Rtn4rl1	978	1248	931	6441	5850	11381	7614	3305	132.37	126.747	130.931	378.382	439.194	515.219	315.257	323.272	1.90465	3.5348e-12	NM_177708
Scg2	916	1233	950	7010	4922	7167	11623	3906	123.979	125.224	133.603	411.808	369.524	324.451	481.249	382.058	1.93397	3.14478e-13	NM_009129
Plk2	1566	2186	1617	6926	3708	7576	9520	3978	211.955	222.011	227.407	406.873	278.382	342.966	394.174	389.1	1.02317	4.91895e-05	NM_152804
Rtf1	1627	2138	1860	6473	3930	5940	9224	4223	220.211	217.136	261.581	380.262	295.049	268.904	381.918	413.064	0.884177	0.000730641	NM_030112
Smap2	1194	1431	1136	5934	4157	7608	9303	4486	161.605	145.333	159.762	348.598	312.091	344.415	385.189	438.789	1.54167	2.43824e-09	NM_133716
Baiap2	1144	1556	1272	6435	2866	8929	9812	2642	154.838	158.028	178.888	378.029	215.168	404.217	406.264	258.422	1.3275	7.33989e-06	NM_130862
Ranbp2	1481	2140	1358	5280	4303	6335	9303	4295	200.45	217.339	190.983	310.178	323.052	286.786	385.189	420.107	1.07538	3.32211e-05	NM_011240
Camk2d	1717	2473	1434	6033	2417	6669	9016	3647	232.392	251.158	201.671	354.413	181.459	301.906	373.306	356.724	0.766763	0.00797527	NM_001025439
Mapk4	872	1156	878	6013	4364	8683	4130	5485	118.023	117.404	123.478	353.239	327.632	393.08	171.002	536.505	1.87548	2.55032e-08	NM_172632
Prmt8	1284	1482	1061	6264	4193	6594	5879	3894	173.786	150.512	149.214	367.984	314.794	298.511	243.419	380.884	1.32793	4.07735e-07	NM_201371
Schip1	878	1210	921	4795	3573	5200	11735	2293	118.835	122.888	129.525	281.686	268.246	235.405	485.886	224.285	1.58671	6.58797e-07	NM_013928
Sdcbp	1295	2005	1108	4702	4005	4304	9290	2473	175.275	203.628	155.824	276.223	300.679	194.843	384.651	241.892	0.961092	0.000880797	NM_001098227
Pcdha11	1403	1935	1283	5719	4765	4049	6209	3188	189.893	196.519	180.435	335.967	357.737	183.299	257.083	311.828	0.917139	0.00100544	NM_009960
Eif5b	1215	1499	1280	5218	4791	4105	6814	2590	164.447	152.239	180.013	306.536	359.689	185.834	282.133	253.336	1.04895	0.000179779	NM_198303
Arid1a	1336	1637	1481	7159	4518	3655	4438	3206	180.825	166.254	208.281	420.561	339.193	165.462	183.755	313.589	0.915928	0.00463482	NM_001080819
Ptprt	1045	1374	964	3987	3507	8278	5936	2305	141.438	139.544	135.572	234.22	263.291	374.746	245.779	225.459	1.25952	5.00527e-06	NM_021464
Homer1	1284	1751	1209	4924	3105	4597	7363	2820	173.786	177.832	170.028	289.264	233.111	208.107	304.864	275.833	0.900454	0.000538659	NM_147176
Med14	900	1396	937	4807	3000	7602	5700	1626	121.813	141.778	131.775	282.391	225.228	344.143	236.008	159.044	1.22423	3.61799e-05	NM_001048208
Stmn4	1182	1344	1053	5209	4044	4855	6062	2199	159.981	136.497	148.089	306.007	303.607	219.786	250.996	215.091	1.11005	2.49491e-05	NM_019675
Mest	887	1171	721	3862	3914	4639	7442	2895	120.053	118.927	101.398	226.876	293.847	210.008	308.135	283.169	1.53094	2.78649e-08	NM_008590
Syn3	804	1092	868	5049	2866	6311	6571	1675	108.82	110.904	122.071	296.608	215.168	285.7	272.071	163.837	1.41946	8.91151e-07	NM_013722
Rgs2	690	990	715	3797	2226	4504	7385	4169	93.39	100.545	100.554	223.058	167.119	203.897	305.775	407.783	1.72451	2.28849e-07	NM_009061
Ina	338	493	487	5497	2438	6483	4683	3955	45.748	50.069	68.489	322.926	183.035	293.486	193.899	386.851	2.63361	1.59164e-14	NM_146100
Ipo5	1131	1409	929	3586	3456	5202	5106	2115	153.078	143.098	130.65	210.662	259.463	235.495	211.413	206.875	0.966684	0.000153635	NM_023579
Cntn3	724	978	652	2880	2882	3337	6257	3510	97.992	99.326	91.694	169.188	216.369	151.066	259.07	343.324	1.553	1.74828e-06	NM_008779
Mia3	954	1298	1068	4108	2870	3097	3708	3175	129.122	131.825	150.198	241.328	215.468	140.202	153.529	310.556	0.931906	0.00255269	NM_177389
Erc1	860	1025	940	3161	3025	4702	4104	2341	116.399	104.099	132.197	185.696	227.105	212.86	169.926	228.98	1.10583	3.75265e-05	NM_053204
BC005537	770	1385	792	3896	2719	3746	4993	1833	104.218	140.661	111.383	228.874	204.132	169.582	206.734	179.291	1.04037	0.000112465	NM_024473
Myadm	981	1284	852	3318	2916	5253	3099	1462	132.776	130.403	119.821	194.919	218.922	237.804	128.314	143.003	0.834387	0.00396056	NM_001093764
Ppm1h	831	1242	914	3881	2276	5198	2170	2443	112.474	126.138	128.541	227.992	170.873	235.314	89.849	238.957	0.952444	0.00368594	NM_001110218
Pdzd8	952	1297	901	3121	3015	3086	3733	2847	128.851	131.724	126.712	183.346	226.354	139.704	154.564	278.474	0.910457	0.00211288	NM_001033222
Inhba	169	179	192	2789	3307	4057	3681	4376	22.874	18.179	27.002	163.842	248.276	183.661	152.411	428.03	3.67969	1.43089e-18	NM_008380
Egr3	225	392	349	4874	2527	4629	3576	2037	30.453	39.812	49.082	286.327	189.717	209.555	148.064	199.245	2.67315	2.91547e-16	NM_018781
Hapln4	655	977	580	2329	2954	5288	5097	470	88.653	99.224	81.568	136.819	221.774	239.388	211.041	45.972	1.2392	0.00389985	NM_177900
Dpy19l3	735	1087	849	2966	3419	3859	2841	2068	99.481	110.396	119.399	174.24	256.685	174.697	117.631	202.277	1.0546	0.00044036	NM_178704
Cobl	875	1125	893	2758	3171	2957	4006	1638	118.429	114.255	125.587	162.021	238.066	133.864	165.868	160.218	0.831276	0.00335492	NM_172496
Rbbp7	609	1034	664	3401	2177	4042	3603	1676	82.427	105.013	93.382	199.795	163.44	182.982	149.182	163.935	1.17927	1.35896e-05	NM_009031
Ptgs2	263	451	303	2255	2247	4143	4119	3281	35.596	45.804	42.612	132.472	168.696	187.554	170.547	320.925	2.55328	5.89664e-13	NM_011198
Actn4	641	908	724	2718	2378	2666	2963	2849	86.758	92.217	101.82	159.671	178.531	120.69	122.683	278.669	1.18128	0.000320033	NM_021895
Lmo7	735	985	860	2877	2642	3351	2138	1538	99.481	100.037	120.946	169.012	198.351	151.7	88.524	150.436	0.803349	0.00824014	NM_201529
Kcnj2	327	546	391	1377	1768	2707	5488	2391	44.259	55.452	54.988	80.893	132.734	122.546	227.23	233.871	1.9442	6.67468e-07	NM_008425
Tsc22d2	508	656	444	2505	1883	3940	2627	2205	68.757	66.624	62.442	147.158	141.368	178.364	108.771	215.678	1.56766	4.13132e-07	NM_001081229
Tyro3	564	718	539	3431	1361	3872	3091	705	76.336	72.92	75.802	201.557	102.178	175.286	127.982	68.958	1.15107	0.00127042	NM_019392
Cdk2ap1	579	758	645	1325	2156	4624	1436	2354	78.366	76.983	90.71	77.838	161.864	209.329	59.457	230.252	1.15277	0.00611435	NM_013812
Fmnl1	399	499	482	2110	1177	2559	3093	3112	54.004	50.679	67.786	123.954	88.364	115.846	128.065	304.394	1.7107	2.63548e-05	NM_019679
Kcnc3	472	748	639	1595	2023	4320	2565	961	63.884	75.967	89.866	93.7	151.879	195.567	106.203	93.998	1.04888	0.00210812	NM_008422
Glce	707	704	440	2144	1102	3789	2076	2361	95.691	71.498	61.879	125.951	82.734	171.528	85.956	230.937	1.17597	0.00186993	NM_033320
Kctd12	608	896	597	1455	1331	3288	2851	2081	82.291	90.998	83.959	85.475	99.926	148.848	118.045	203.549	0.922935	0.00616474	NM_177715
Vgf	388	470	375	1764	945	2938	3330	2770	52.515	47.733	52.738	103.628	70.947	133.004	137.878	270.942	1.80112	1.10914e-05	NM_001039385
Actn1	325	486	436	1818	1237	3014	4207	1062	43.988	49.358	61.317	106.8	92.869	136.444	174.19	103.877	1.56381	3.9381e-06	NM_134156
Atf4	492	577	403	1262	1719	4253	1471	1845	66.591	58.6	56.676	74.137	129.056	192.534	60.907	180.465	1.37764	0.00060717	NM_009716
Nptx2	64	179	128	1571	1598	3405	2882	2072	8.662	18.179	18.001	92.29	119.971	154.145	119.329	202.669	3.50672	6.05404e-17	NM_016789
Nr4a2	260	126	92	2753	211	1269	6190	840	35.19	12.797	12.938	161.727	15.841	57.448	256.296	82.163	2.82166	7.4032e-05	NM_013613
Mamld1	511	619	474	2080	3920	1388	1672	1002	69.163	62.866	66.661	122.191	294.298	62.835	69.229	98.009	1.26302	0.0055276	NM_001081354
Bdnf	145	325	190	2166	1286	1965	3030	2555	19.625	33.007	26.721	127.243	96.548	88.956	125.457	249.912	2.68428	1.31875e-10	NM_007540
Mkl1	420	476	352	1918	1154	2248	3195	1713	56.846	48.343	49.504	112.674	86.638	101.767	132.289	167.554	1.53071	3.54272e-06	NM_001082536
Pmepa1	408	647	506	1566	1022	3604	2600	991	55.222	65.709	71.161	91.996	76.728	163.153	107.653	96.933	1.05218	0.00193276	NM_022995
Igsf9b	244	262	207	3915	775	1476	3399	863	33.025	26.609	29.111	229.99	58.184	66.819	140.735	84.413	2.27227	1.02078e-06	NM_001129787
Top1	509	762	524	2173	1639	1627	1756	1746	68.892	77.389	73.693	127.655	123.05	73.654	72.707	170.782	0.931573	0.00705492	NM_009408
Npas2	399	508	413	1403	1050	4318	1784	585	54.004	51.593	58.082	82.42	78.83	195.476	73.866	57.221	1.14387	0.00580813	NM_008719
Fosl2	213	529	311	708	1219	2703	3097	1243	28.829	53.725	43.738	41.592	91.518	122.365	128.231	121.582	1.57693	0.000198879	NM_008037
Dusp6	196	377	245	1393	847	1173	5097	277	26.528	38.288	34.456	81.833	63.589	53.102	211.041	27.094	1.72158	0.00214584	NM_026268
Plagl1	289	391	318	1373	1265	1705	3342	903	39.115	39.71	44.722	80.658	94.971	77.186	138.375	88.325	1.53171	1.57727e-05	NM_009538
Arhgef7	347	675	430	1204	1091	1444	2537	1834	46.966	68.553	60.473	70.73	81.908	65.37	105.044	179.389	1.08582	0.00591445	NM_001113517
Gopc	364	575	373	1262	759	2212	2631	1320	49.267	58.397	52.457	74.137	56.983	100.137	108.936	129.113	1.12569	0.00191268	NM_053187
Etf1	454	591	439	1632	987	2579	1880	864	61.448	60.022	61.739	95.873	74.1	116.752	77.841	84.51	0.861384	0.00769938	NM_144866
Dnajb5	361	562	396	1905	880	1762	2211	1069	48.861	57.077	55.692	111.911	66.067	79.766	91.546	104.562	1.0567	0.00158723	NM_019874
Elmo1	348	537	428	1521	1506	1559	1742	1308	47.101	54.538	60.192	89.352	113.064	70.576	72.127	127.939	1.11255	0.00128378	NM_080288
Cdk11b	328	323	358	1857	770	1427	2717	1128	44.394	32.804	50.347	109.091	57.808	64.6	112.497	110.333	1.40315	0.000257564	NM_007661
Zdbf2	258	345	262	1674	935	1986	2279	1065	34.92	35.038	36.846	98.34	70.196	89.906	94.362	104.171	1.66648	1.36956e-06	NM_028673
Pgap1	207	268	174	1870	578	1983	2119	1040	28.017	27.218	24.471	109.855	43.394	89.771	87.737	101.726	2.00876	7.5023e-07	NM_001163314
Ppp1r1a	352	354	315	898	1202	1757	2015	1183	47.642	35.952	44.3	52.754	90.241	79.54	83.431	115.713	1.29454	0.000551962	NM_021391
Ppp4r4	345	430	317	1108	857	1683	2313	570	46.695	43.671	44.581	65.09	64.34	76.19	95.769	55.753	0.979012	0.00794421	NM_028980
Megf11	254	407	276	817	831	2558	857	1480	34.378	41.335	38.815	47.995	62.388	115.801	35.484	144.763	1.39489	0.00327198	NM_001134399
Grasp	174	180	201	1505	916	2027	1766	519	23.551	18.281	28.268	88.412	68.77	91.762	73.121	50.765	1.97788	1.31607e-06	NM_019518
Ttll11	182	217	160	633	899	1380	2061	1645	24.633	22.039	22.502	37.186	67.493	62.473	85.335	160.902	2.15574	8.87386e-06	NM_029774
Cinp	289	315	207	1090	656	1346	2071	880	39.115	31.991	29.111	64.033	49.25	60.934	85.749	86.075	1.36326	0.00057941	NM_026048
Fosb	131	160	117	961	70	804	3797	615	17.731	16.25	16.454	56.455	5.255	36.397	157.214	60.155	2.23455	0.00269232	NM_008036
Prmt1	140	171	133	511	533	1277	3048	108	18.949	17.367	18.704	30.019	40.015	57.81	126.202	10.564	1.85501	0.00492046	NM_019830
Sema4a	140	203	141	609	836	1817	774	578	18.949	20.617	19.83	35.776	62.764	82.256	32.047	56.536	1.7483	0.000234412	NM_013658
Car12	66	43	33	478	1825	1205	747	660	8.933	4.367	4.641	28.08	137.014	54.55	30.929	64.557	3.70391	8.05323e-09	NM_178396
Cdkn1a	72	84	117	879	260	212	1192	813	9.745	8.531	16.454	51.638	19.52	9.597	49.355	79.522	2.16069	0.00163535	NM_007669
Acan	20	27	17	200	39	1011	374	555	2.707	2.742	2.391	11.749	2.928	45.768	15.485	54.286	3.62278	0.000149737	NM_007424
Pim1	3	7	9	387	0	94	861	20	0.406	0.711	1.266	22.735	0	4.255	35.65	1.956	4.32299	0.00849583	NM_008842
